# Supplementary material for: Accurate prediction of functional effects for variants by combining gradient tree boosting with optimal neighborhood properties
Source: PLoS One. 2017 Jun 14;12(6):e0179314. doi: 10.1371/journal.pone.0179314 (PMC5470696; doi:10.1371/journal.pone.0179314)
Supplement: S1 File — (ZIP) [file pone.0179314.s001.zip]

Archive with 5 entries (4 files):
- benchdataset.txt
- __MACOSX/
- __MACOSX/._benchdataset.txt
- independataset.txt
- __MACOSX/._independataset.txt
