# Supplementary material for: Accurate prediction of functional effects for variants by combining gradient tree boosting with optimal neighborhood properties
Source: PLoS One. 2017 Jun 14;12(6):e0179314. doi: 10.1371/journal.pone.0179314 (PMC5470696; doi:10.1371/journal.pone.0179314)
Supplement: S1 File — (ZIP) [file pone.0179314.s001.zip › benchdataset.txt]

PDB Id	Chain	Residue position in PDB	UniProt ID	Residue position in UniProt	Wild type of residue	Mutation type of residue	Functional impact
1A4I A 134 P11586 134 R K Neutral 
1A4I A 162 P11586 162 P L Neutral 
1ALU A 134 P05231 162 D E Neutral 
1ALY A 116 P29965 116 G R Non-neutral 
1ALY A 123 P29965 123 A E Non-neutral 
1ALY A 126 P29965 126 V A Non-neutral 
1ALY A 140 P29965 140 W G Non-neutral 
1ALY A 170 P29965 170 Y C Non-neutral 
1ALY A 208 P29965 208 A D Non-neutral 
1ALY A 211 P29965 211 T N Non-neutral 
1ALY A 224 P29965 224 H Y Non-neutral 
1ALY A 226 P29965 226 G A Non-neutral 
1ALY A 231 P29965 231 L S Non-neutral 
1ALY A 237 P29965 237 V E Non-neutral 
1ALY A 254 P29965 254 T M Non-neutral 
1ALY A 257 P29965 257 G S Non-neutral 
1APY A 112 P20933 135 F S Non-neutral 
1APY A 49 P20933 72 S P Non-neutral 
1APY A 78 P20933 101 A V Non-neutral 
1APY B 229 P20933 252 G E Non-neutral 
1APY B 279 P20933 302 G R Non-neutral 
1APY B 283 P20933 306 C R Non-neutral 
1AUK A 135 P15289 135 L P Non-neutral 
1AUK A 143 P15289 143 R G Non-neutral 
1AUK A 148 P15289 148 P L Non-neutral 
1AUK A 153 P15289 153 Q H Non-neutral 
1AUK A 169 P15289 169 D N Non-neutral 
1AUK A 179 P15289 179 I S Non-neutral 
1AUK A 190 P15289 190 Q H Non-neutral 
1AUK A 193 P15289 193 W C Neutral 
1AUK A 201 P15289 201 Y C Non-neutral 
1AUK A 293 P15289 293 G S Non-neutral 
1AUK A 295 P15289 295 S Y Non-neutral 
1AUK A 308 P15289 308 G V Non-neutral 
1AUK A 309 P15289 309 G S Non-neutral 
1AUK A 311 P15289 311 R Q Non-neutral 
1AUK A 314 P15289 314 A T Non-neutral 
1AUK A 325 P15289 325 G S Non-neutral 
1AUK A 350 P15289 350 N S Neutral 
1AUK A 356 P15289 356 F V Neutral 
1AUK A 370 P15289 370 R Q Non-neutral 
1AUK A 382 P15289 382 E K Non-neutral 
1AUK A 384 P15289 384 R C Non-neutral 
1AUK A 390 P15289 390 R W Non-neutral 
1AUK A 391 P15289 391 T S Neutral 
1AUK A 440 P15289 440 N S Neutral 
1AUK A 469 P15289 469 A G Non-neutral 
1AUK A 496 P15289 496 R H Neutral 
1AUK A 94 P15289 94 P A Non-neutral 
1AXI B 144 P10912 162 V I Non-neutral 
1AXI B 153 P10912 171 I T Non-neutral 
1AXI B 161 P10912 179 R H Neutral 
1AXI B 208 P10912 226 Y C Non-neutral 
1AXI B 226 P10912 244 S I Non-neutral 
1AXI B 71 P10912 89 R K Non-neutral 
1AXN A 20 P12429 19 S N Neutral 
1AXN A 220 P12429 219 I N Neutral 
1AXN A 252 P12429 251 P L Neutral 
1AXN A 292 P12429 291 F S Neutral 
1B1C A 118 P16435 178 Y D Non-neutral 
1B9O A 27 P00709 46 I V Neutral 
1BIO A 238 P00746 248 I M Neutral 
1BTK A 155 Q06187 155 C G Non-neutral 
1BTK A 25 Q06187 25 F S Non-neutral 
1BTK A 33 Q06187 33 T P Non-neutral 
1BTK A 40 Q06187 40 Y N Non-neutral 
1CG6 A 56 Q13126 56 V I Neutral 
1CJY A 224 P47712 224 V I Neutral 
1CJY A 651 P47712 651 K R Neutral 
1CM8 A 244 P53778 244 T M Neutral 
1CZA N 776 P19367 776 L M Neutral 
1CZT A 120 P12259 2185 K R Neutral 
1CZT A 157 P12259 2222 D G Neutral 
1CZT A 37 P12259 2102 R C Non-neutral 
1CZT A 83 P12259 2148 M T Neutral 
1D2S A 156 P04278 185 P L Neutral 
1D2V C 438 P05164 604 R C Neutral 
1D2V C 517 P05164 683 E Q Neutral 
1D2V C 551 P05164 717 I V Neutral 
1D3B B 79 P14678 79 S P Neutral 
1D4A A 138 P15559 139 R W Neutral 
1D4A A 268 P15559 269 Q H Neutral 
1D4T A 16 O60880 16 G D Non-neutral 
1D4T A 28 O60880 28 S R Non-neutral 
1D4T A 31 O60880 31 L P Non-neutral 
1D4T A 33 O60880 33 D Y Non-neutral 
1D4T A 42 O60880 42 C W Non-neutral 
1D4T A 7 O60880 7 Y C Non-neutral 
1D4T A 84 O60880 84 I T Non-neutral 
1D4T A 99 O60880 99 Q P Non-neutral 
1D5R A 165 P60484 165 G V Non-neutral 
1D5R A 34 P60484 34 A D Non-neutral 
1DBH A 266 Q07889 266 T K Non-neutral 
1DBH A 309 Q07889 309 D Y Non-neutral 
1DBH A 432 Q07889 432 W R Non-neutral 
1DX5 I 455 P07204 473 A V Neutral 
1EEM A 140 P78417 140 A D Neutral 
1EFV A 116 P13804 116 G R Non-neutral 
1EFV A 157 P13804 157 V G Non-neutral 
1EFV A 171 P13804 171 T I Neutral 
1EFV A 266 P13804 266 T M Non-neutral 
1EFV B 128 P38117 128 D N Non-neutral 
1EFV B 154 P38117 154 T M Neutral 
1EGD A 124 P11310 149 M I Non-neutral 
1EGD A 28 P11310 53 R C Non-neutral 
1EGD A 311 P11310 336 S R Non-neutral 
1EGD A 327 P11310 352 Y C Non-neutral 
1EKG A 155 Q16595 155 W R Non-neutral 
1EKG A 202 Q16595 202 S C Neutral 
1ELK A 84 O60784 84 R H Neutral 
1EV2 E 252 P21802 252 S L Non-neutral 
1EV2 E 331 P21802 331 N I Non-neutral 
1EV2 E 337 P21802 337 A P Non-neutral 
1EV2 E 340 P21802 340 Y H Non-neutral 
1EV2 E 344 P21802 344 A G Non-neutral 
1EV2 E 347 P21802 347 S C Non-neutral 
1EWF A 165 P17213 196 A V Neutral 
1EWF A 373 P17213 404 N D Neutral 
1EWF A 420 P17213 451 K E Neutral 
1EWF A 59 P17213 90 R C Neutral 
1EWF A 92 P17213 123 K E Neutral 
1EWN A 120 P29372 120 R C Neutral 
1EWN A 258 P29372 258 A V Neutral 
1EX0 A 204 P00488 205 Y F Neutral 
1EX0 A 550 P00488 551 T I Neutral 
1EX0 A 564 P00488 565 P L Neutral 
1EX0 A 588 P00488 589 L Q Neutral 
1EX0 A 650 P00488 651 V I Neutral 
1EX0 A 651 P00488 652 Q E Neutral 
1EXT A 33 P19438 62 C G Non-neutral 
1EXT A 86 P19438 115 S G Non-neutral 
1EYB A 122 Q93099 122 A D Non-neutral 
1EYB A 227 Q93099 227 F S Non-neutral 
1EYB A 230 Q93099 230 P T Non-neutral 
1F2Q A 59 P12319 84 K R Neutral 
1F2Q A 76 P12319 101 S N Neutral 
1F5N A 166 P32455 166 E D Neutral 
1F5N A 78 P32455 78 I V Neutral 
1F86 A 107 P02766 127 I M Non-neutral 
1F86 A 116 P02766 136 Y S Non-neutral 
1F86 A 12 P02766 32 L P Non-neutral 
1F86 A 120 P02766 140 A S Non-neutral 
1F86 A 122 P02766 142 V A Non-neutral 
1F86 A 18 P02766 38 D G Non-neutral 
1F86 A 23 P02766 43 S N Non-neutral 
1F86 A 28 P02766 48 V M Non-neutral 
1F86 A 30 P02766 50 V M Non-neutral 
1F86 A 33 P02766 53 F V Non-neutral 
1F86 A 47 P02766 67 G E Non-neutral 
1F86 A 50 P02766 70 S I Non-neutral 
1F86 A 52 P02766 72 S P Non-neutral 
1F86 A 54 P02766 74 E G Non-neutral 
1F86 A 55 P02766 75 L Q Non-neutral 
1F86 A 58 P02766 78 L R Non-neutral 
1F86 A 59 P02766 79 T K Non-neutral 
1F86 A 60 P02766 80 T A Non-neutral 
1F86 A 61 P02766 81 E G Non-neutral 
1F86 A 78 P02766 98 Y F Non-neutral 
1F86 A 84 P02766 104 I N Non-neutral 
1F86 A 89 P02766 109 E K Non-neutral 
1F86 A 97 P02766 117 A G Non-neutral 
1FCG A 134 P12318 167 H R Neutral 
1FCG A 30 P12318 63 Q R Neutral 
1FCH A 563 P50542 600 S W Non-neutral 
1FNA A 21 P02751 1467 S R Neutral 
1FSU A 146 P15848 146 W L Non-neutral 
1FSU A 192 P15848 192 C R Non-neutral 
1FSU A 239 P15848 239 Q R Non-neutral 
1FSU A 315 P15848 315 R Q Non-neutral 
1FSU A 376 P15848 376 V M Neutral 
1FSU A 399 P15848 399 F L Non-neutral 
1FSU A 498 P15848 498 L P Non-neutral 
1FV1 B 12 Q30154 41 K T Neutral 
1FV1 B 28 Q30154 57 H Q Neutral 
1FV1 B 33 Q30154 62 N H Neutral 
1FV1 B 37 Q30154 66 D N Neutral 
1FV1 B 4 Q30154 33 R Q Neutral 
1FV1 B 77 Q30154 106 T N Neutral 
1FW1 A 133 O43708 133 N H Neutral 
1G55 A 101 O14717 101 H Y Neutral 
1GEN A 621 P08253 621 V L Neutral 
1GGL A 69 P82980 70 E Q Neutral 
1GP0 A 1619 P11717 1619 G R Neutral 
1GR3 A 595 Q03692 595 G R Non-neutral 
1GR3 A 617 Q03692 617 N K Non-neutral 
1GR3 A 644 Q03692 644 L R Non-neutral 
1GR3 A 671 Q03692 671 S P Non-neutral 
1GS9 A 136 P02649 154 R C Non-neutral 
1GS9 A 146 P02649 164 K E Non-neutral 
1H4A X 23 P07320 24 P S Non-neutral 
1H4R A 106 P35240 106 E G Non-neutral 
1H4R A 234 P35240 234 L R Non-neutral 
1H4R A 62 P35240 62 F S Non-neutral 
1H7S A 277 P54278 277 T K Neutral 
1HDR A 148 P09417 149 G R Non-neutral 
1HDR A 149 P09417 150 Y C Non-neutral 
1HDR A 157 P09417 158 H Y Non-neutral 
1HDR A 211 P09417 212 F C Non-neutral 
1HDR A 22 P09417 23 G D Non-neutral 
1HH8 A 128 P19878 128 A V Non-neutral 
1HH8 A 77 P19878 77 R Q Non-neutral 
1HPT A 44 P00995 67 R H Neutral 
1HUW A 110 P01241 136 V I Neutral 
1HUW A 112 P01241 138 D G Non-neutral 
1HUW A 16 P01241 42 R C Non-neutral 
1HUW A 27 P01241 53 T I Non-neutral 
1I3N A 165 Q14376 165 E K Non-neutral 
1I3N A 169 Q14376 169 R W Non-neutral 
1I3N A 239 Q14376 239 R W Non-neutral 
1I3N A 25 Q14376 25 A V Non-neutral 
1IAM A 128 P05362 155 K N Neutral 
1IAM A 29 P05362 56 K M Neutral 
1IAR B 50 P24394 75 I F Neutral 
1IAT A 194 P06744 195 T I Non-neutral 
1IAT A 207 P06744 208 I T Neutral 
1IAT A 307 P06744 308 R H Neutral 
1IAT A 342 P06744 343 Q R Non-neutral 
1IAT A 346 P06744 347 R C Non-neutral 
1IAT A 388 P06744 389 H R Non-neutral 
1IAT A 4 P06744 5 T I Non-neutral 
1IAT A 516 P06744 517 L V Non-neutral 
1IAT A 524 P06744 525 I T Non-neutral 
1IAT A 82 P06744 83 R W Non-neutral 
1IE9 A 230 P11473 230 L V Neutral 
1IE9 A 362 P11473 362 T I Neutral 
1IE9 A 391 P11473 391 R C Non-neutral 
1IFR A 446 P02545 446 D V Non-neutral 
1IFR A 453 P02545 453 R P Non-neutral 
1IFR A 456 P02545 456 N K Non-neutral 
1IFR A 482 P02545 482 R Q Non-neutral 
1IFR A 486 P02545 486 K N Non-neutral 
1IFR A 528 P02545 528 T K Non-neutral 
1IFR A 529 P02545 529 A V Non-neutral 
1IFR A 541 P02545 541 R H Non-neutral 
1IHK A 99 P31371 99 S N Non-neutral 
1IJB A 553 P04275 1316 V M Non-neutral 
1IJB A 561 P04275 1324 G S Non-neutral 
1IJB A 618 P04275 1381 A T Neutral 
1IJQ A 380 P01130 401 L V Non-neutral 
1IJQ A 382 P01130 403 F L Non-neutral 
1IJQ A 402 P01130 423 I T Non-neutral 
1IJQ A 410 P01130 431 A T Non-neutral 
1IJQ A 430 P01130 451 I T Non-neutral 
1IJQ A 458 P01130 479 L P Non-neutral 
1IJQ A 462 P01130 483 W R Non-neutral 
1IJQ A 543 P01130 564 N H Non-neutral 
1IJQ A 558 P01130 579 D Y Non-neutral 
1IJQ A 587 P01130 608 P S Non-neutral 
1IJQ A 628 P01130 649 P L Non-neutral 
1IJQ A 679 P01130 700 D E Non-neutral 
1IK9 A 134 Q13426 134 I T Neutral 
1IK9 A 142 Q13426 142 E Q Neutral 
1ISI A 113 Q10588 145 R Q Neutral 
1ISI A 45 Q10588 77 A V Neutral 
1ISI A 69 Q10588 101 I V Neutral 
1ISI A 93 Q10588 125 R H Neutral 
1ITB B 107 P14778 124 A G Neutral 
1ITU A 335 P16444 351 E K Neutral 
1ITV A 156 P14780 668 R Q Neutral 
1ITV A 59 P14780 571 F V Neutral 
1IVY A 221 P10619 249 Y N Non-neutral 
1IVY A 411 P10619 439 G S Non-neutral 
1J1L A 228 O00625 228 V A Neutral 
1J72 A 41 P40121 41 V I Neutral 
1J8U A 146 P00439 146 H Y Non-neutral 
1J8U A 151 P00439 151 D H Non-neutral 
1J8U A 154 P00439 154 Y N Non-neutral 
1J8U A 157 P00439 157 R N Non-neutral 
1J8U A 164 P00439 164 I T Non-neutral 
1J8U A 170 P00439 170 H D Non-neutral 
1J8U A 176 P00439 176 R L Non-neutral 
1J8U A 207 P00439 207 N S Non-neutral 
1J8U A 212 P00439 212 L P Non-neutral 
1J8U A 213 P00439 213 L P Non-neutral 
1J8U A 218 P00439 218 G V Non-neutral 
1J8U A 225 P00439 225 P T Non-neutral 
1J8U A 230 P00439 230 V I Non-neutral 
1J8U A 241 P00439 241 R C Non-neutral 
1J8U A 245 P00439 245 V E Non-neutral 
1J8U A 252 P00439 252 R G Non-neutral 
1J8U A 255 P00439 255 L S Non-neutral 
1J8U A 259 P00439 259 A T Non-neutral 
1J8U A 263 P00439 263 F L Non-neutral 
1J8U A 264 P00439 264 H L Non-neutral 
1J8U A 276 P00439 276 M I Non-neutral 
1J8U A 280 P00439 280 E K Non-neutral 
1J8U A 283 P00439 283 I F Non-neutral 
1J8U A 297 P00439 297 R C Non-neutral 
1J8U A 303 P00439 303 S P Non-neutral 
1J8U A 322 P00439 322 A G Non-neutral 
1J8U A 331 P00439 331 F L Non-neutral 
1J8U A 333 P00439 333 L F Non-neutral 
1J8U A 341 P00439 341 K T Non-neutral 
1J8U A 344 P00439 344 G V Non-neutral 
1J8U A 347 P00439 347 L F Non-neutral 
1J8U A 348 P00439 348 L V Non-neutral 
1J8U A 349 P00439 349 S P Non-neutral 
1J8U A 357 P00439 357 C G Non-neutral 
1J8U A 372 P00439 372 T S Non-neutral 
1J8U A 388 P00439 388 V M Non-neutral 
1J8U A 395 P00439 395 A G Non-neutral 
1J8U A 408 P00439 408 R W Non-neutral 
1J8U A 410 P00439 410 F S Non-neutral 
1J8U A 413 P00439 413 R S Non-neutral 
1J8U A 415 P00439 415 D N Non-neutral 
1JCN A 226 P20839 226 D N Non-neutral 
1JCN A 268 P20839 268 V I Non-neutral 
1JDW A 110 P50440 110 Q H Neutral 
1JEY B 463 P13010 463 L F Neutral 
1JEY B 508 P13010 508 I V Neutral 
1JJ7 A 637 Q03518 697 D G Neutral 
1JJ7 A 648 Q03518 708 R Q Neutral 
1JJ7 A 708 Q03518 768 Q R Neutral 
1JK7 A 152 P36873 152 F S Neutral 
1JMO A 110 P05546 129 L V Neutral 
1JMO A 218 P05546 237 K R Neutral 
1JMO A 423 P05546 442 T M Neutral 
1JMO A 68 P05546 87 S N Neutral 
1JR2 A 124 P10746 124 K R Neutral 
1JR2 A 129 P10746 129 I T Non-neutral 
1JR2 A 171 P10746 171 V G Neutral 
1JR2 A 188 P10746 188 G W Non-neutral 
1JR2 A 212 P10746 212 S P Non-neutral 
1JR2 A 53 P10746 53 P L Non-neutral 
1JSG A 56 P56279 56 V I Neutral 
1JV1 A 418 Q16222 418 P H Neutral 
1JY1 A 187 Q9NUW8 187 D G Neutral 
1JY1 A 304 Q9NUW8 304 R Q Neutral 
1JY1 A 569 Q9NUW8 569 T A Neutral 
1K4T A 214 P11387 214 G S Neutral 
1K8U A 90 P06703 90 G D Neutral 
1K94 A 80 P28676 80 S A Neutral 
1KCQ A 187 P06396 214 D Y Non-neutral 
1KFU L 22 P17655 22 E D Neutral 
1KFU L 521 P17655 521 E Q Neutral 
1KFU L 568 P17655 568 K Q Neutral 
1KFU L 677 P17655 677 K Q Neutral 
1KHB A 368 P35558 368 V I Neutral 
1KHB A 427 P35558 427 P S Neutral 
1KHB A 55 P35558 55 R Q Neutral 
1KHB A 60 P35558 60 M T Neutral 
1KI0 A 114 P00747 133 H Q Neutral 
1KI0 A 216 P00747 235 R H Non-neutral 
1KI0 A 242 P00747 261 R H Neutral 
1KQ6 A 42 P14598 42 R Q Non-neutral 
1KRN A 97 P00747 408 R W Neutral 
1KXP D 436 P02774 436 K T Neutral 
1KXP D 445 P02774 445 R H Neutral 
1L9X A 127 Q92820 151 T I Neutral 
1LI4 A 38 P23526 38 R W Neutral 
1LJ5 A 186 P05121 209 R H Neutral 
1LJ5 A 2 P05121 25 H P Neutral 
1LJ5 A 232 P05121 255 T N Neutral 
1LM8 V 131 P40337 131 N T Non-neutral 
1LM8 V 170 P40337 170 V F Non-neutral 
1LM8 V 184 P40337 184 L R Non-neutral 
1LM8 V 186 P40337 186 E K Non-neutral 
1LM8 V 98 P40337 98 Y H Non-neutral 
1LSL A 505 P07996 523 T A Neutral 
1LT8 A 199 Q93088 199 G S Neutral 
1M05 A 113 P30460 137 H Y Neutral 
1M05 A 131 P30460 155 R S Neutral 
1M05 A 73 P30460 97 T A Neutral 
1M05 A 74 P30460 98 D Y Neutral 
1M05 A 77 P30460 101 S N Neutral 
1M3Q A 320 O15527 320 S T Neutral 
1M3Q A 85 O15527 85 A S Neutral 
1M4U A 204 Q13253 204 R L Non-neutral 
1M4U A 222 Q13253 222 Y C Non-neutral 
1M4U A 35 Q13253 35 P S Non-neutral 
1M4U A 36 Q13253 36 A P Non-neutral 
1MFM A 100 P00441 101 E G Non-neutral 
1MFM A 101 P00441 102 D N Non-neutral 
1MFM A 104 P00441 105 I F Non-neutral 
1MFM A 105 P00441 106 S L Non-neutral 
1MFM A 124 P00441 125 D V Non-neutral 
1MFM A 14 P00441 15 V M Non-neutral 
1MFM A 145 P00441 146 A T Non-neutral 
1MFM A 147 P00441 148 G R Non-neutral 
1MFM A 148 P00441 149 V I Non-neutral 
1MFM A 151 P00441 152 I T Non-neutral 
1MFM A 16 P00441 17 G S Non-neutral 
1MFM A 20 P00441 21 F C Non-neutral 
1MFM A 21 P00441 22 E G Non-neutral 
1MFM A 22 P00441 23 Q L Non-neutral 
1MFM A 49 P00441 50 E K Non-neutral 
1MFM A 54 P00441 55 T R Non-neutral 
1MFM A 72 P00441 73 G S Non-neutral 
1MFM A 8 P00441 9 L Q Non-neutral 
1MFM A 84 P00441 85 L V Non-neutral 
1MFM A 87 P00441 88 V A Non-neutral 
1MFM A 89 P00441 90 A T Non-neutral 
1MFM A 93 P00441 94 G A Non-neutral 
1MHN A 116 Q16637 116 I F Non-neutral 
1MHN A 95 Q16637 95 G R Non-neutral 
1MJN A 189 P20701 214 R W Neutral 
1MKP A 313 Q16828 313 N I Neutral 
1MPU A 177 P26718 177 N S Neutral 
1MQB A 631 P29317 631 M T Neutral 
1N3L A 170 P54577 170 Q H Neutral 
1N3Y A 182 P20702 201 F L Neutral 
1N3Y A 232 P20702 251 A T Neutral 
1N5U A 196 P02768 220 Q L Neutral 
1N5U A 66 P02768 90 L P Non-neutral 
1N69 A 21 P07602 215 N H Non-neutral 
1ND7 A 852 Q9H0M0 852 G V Neutral 
1NF1 A 1243 P21359 1243 L P Non-neutral 
1NF1 A 1250 P21359 1250 R P Non-neutral 
1NF1 A 1276 P21359 1276 R G Non-neutral 
1NG2 A 166 P14598 166 D N Neutral 
1NG2 A 308 P14598 308 A V Neutral 
1NI2 A 180 P15311 180 R C Neutral 
1NKR A 90 P43626 111 V L Neutral 
1NL0 G 2 P00740 48 N I Non-neutral 
1NL0 G 6 P00740 52 L S Non-neutral 
1NL0 G 9 P00740 55 F C Non-neutral 
1NN6 A 40 P23946 46 G R Neutral 
1NN6 A 60 P23946 66 H R Neutral 
1NN6 A 92 P23946 98 R H Neutral 
1NNL A 32 P78330 32 D N Non-neutral 
1NOW A 207 P07686 207 I V Neutral 
1NR4 A 44 Q92583 67 V M Neutral 
1NRG A 116 Q9NVS9 116 R Q Neutral 
1NRG A 229 Q9NVS9 229 R W Non-neutral 
1NRV A 500 Q13322 558 D H Neutral 
1NW9 B 173 P55211 173 R H Neutral 
1NW9 B 176 P55211 176 G R Neutral 
1NW9 B 185 P55211 185 I M Neutral 
1O04 A 320 P05091 337 E V Neutral 
1O04 A 487 P05091 504 E K Neutral 
1OEY A 389 P19878 389 H Q Neutral 
1OEY A 395 P19878 395 R W Neutral 
1OEY A 419 P19878 419 N I Neutral 
1OHE A 302 O60729 302 I T Neutral 
1OLM A 11 O76054 11 R K Neutral 
1OTH A 140 P00480 140 A P Non-neutral 
1OTH A 141 P00480 141 R Q Non-neutral 
1OTH A 148 P00480 148 L F Non-neutral 
1OTH A 162 P00480 162 G R Non-neutral 
1OTH A 180 P00480 180 Q H Non-neutral 
1OTH A 182 P00480 182 H L Non-neutral 
1OTH A 183 P00480 183 Y D Non-neutral 
1OTH A 192 P00480 192 S R Non-neutral 
1OTH A 197 P00480 197 G E Non-neutral 
1OTH A 201 P00480 201 L P Non-neutral 
1OTH A 213 P00480 213 M K Non-neutral 
1OTH A 242 P00480 242 T I Non-neutral 
1OTH A 247 P00480 247 T K Non-neutral 
1OTH A 265 P00480 265 W L Non-neutral 
1OTH A 267 P00480 267 S R Non-neutral 
1OTH A 277 P00480 277 R Q Non-neutral 
1OTH A 302 P00480 302 H L Non-neutral 
1OTH A 339 P00480 339 V L Non-neutral 
1OTH A 340 P00480 340 S P Non-neutral 
1OTH A 341 P00480 341 L P Non-neutral 
1OTH A 345 P00480 345 Y D Non-neutral 
1OTH A 39 P00480 39 G C Non-neutral 
1OTH A 46 P00480 46 K R Neutral 
1OTH A 79 P00480 79 G E Non-neutral 
1OZ2 A 479 Q9Y468 479 I M Neutral 
1P9A G 145 P07359 161 T M Neutral 
1P9A G 238 P07359 254 A S Neutral 
1PL4 A 132 P04179 156 R W Neutral 
1PL4 A 42 P04179 66 E V Neutral 
1PL4 A 52 P04179 76 G R Neutral 
1PV8 A 59 P13716 59 K N Neutral 
1PWB A 270 P35247 290 S T Neutral 
1PYO A 13 P42575 178 P A Neutral 
1PYO B 294 P42575 441 R G Neutral 
1Q20 A 240 O00204 240 V I Neutral 
1Q20 A 51 O00204 51 L S Neutral 
1Q7L A 179 Q03154 179 N S Neutral 
1Q7L A 197 Q03154 197 R W Non-neutral 
1QIP A 110 Q04760 111 E A Neutral 
1QIP A 18 Q04760 19 C Y Neutral 
1QKQ A 28 Q05315 28 V A Neutral 
1QNT A 112 P16455 112 I V Neutral 
1QNT A 143 P16455 143 I V Neutral 
1QNT A 166 P16455 166 E D Neutral 
1QNT A 30 P16455 30 E K Neutral 
1QNT A 58 P16455 58 P S Neutral 
1QNT A 65 P16455 65 W C Neutral 
1QNT A 84 P16455 84 L F Neutral 
1QO5 A 133 P05062 134 R S Neutral 
1QO5 A 177 P05062 178 C R Non-neutral 
1QO5 A 206 P05062 207 E Q Neutral 
1QO5 A 228 P05062 229 L P Non-neutral 
1QO5 A 267 P05062 268 I N Neutral 
1QO5 A 303 P05062 304 R Q Non-neutral 
1QO5 A 337 P05062 338 A V Non-neutral 
1QQG A 209 P35568 209 M T Neutral 
1QR6 A 114 P23368 114 P L Neutral 
1QR6 A 450 P23368 450 G E Neutral 
1QTN A 248 Q14790 248 R W Non-neutral 
1QTN A 285 Q14790 285 D H Neutral 
1R0D A 782 O75146 782 V M Neutral 
1R0D A 943 O75146 943 N S Neutral 
1R3S A 144 P06132 144 R P Non-neutral 
1R3S A 15 P06132 15 K E Neutral 
1R3S A 161 P06132 161 L Q Non-neutral 
1R3S A 193 P06132 193 R P Non-neutral 
1R3S A 292 P06132 292 R G Non-neutral 
1R3S A 318 P06132 318 G R Non-neutral 
1R3S A 62 P06132 62 P L Non-neutral 
1R3S A 80 P06132 80 A S Non-neutral 
1R55 A 336 Q9BZ11 336 P S Neutral 
1R9O A 139 P11712 144 R C Neutral 
1RJ8 A 252 Q92838 252 H L Non-neutral 
1RJ8 A 255 Q92838 255 G C Non-neutral 
1RJ8 A 269 Q92838 269 G V Non-neutral 
1RJ8 A 274 Q92838 274 W G Non-neutral 
1RJ8 A 298 Q92838 298 D Y Non-neutral 
1RJ8 A 302 Q92838 302 F S Non-neutral 
1RJ8 A 320 Q92838 320 Y C Non-neutral 
1RJ8 A 356 Q92838 356 A D Non-neutral 
1RJ8 A 357 Q92838 357 R P Non-neutral 
1RJ8 A 378 Q92838 378 T M Non-neutral 
1RLZ A 174 P49366 174 E D Neutral 
1RRK A 540 P00751 565 K E Neutral 
1RRK A 626 P00751 651 D E Neutral 
1RX0 A 298 Q9UKU7 320 A T Non-neutral 
1RX0 A 312 Q9UKU7 334 R C Non-neutral 
1S1D A 229 Q8WVQ1 299 P L Non-neutral 
1S1D A 230 Q8WVQ1 300 R H Non-neutral 
1SCF A 11 P21583 36 N S Non-neutral 
1SHR B 104 P02042 105 R S Neutral 
1SHR B 116 P02042 117 R C Neutral 
1SHR B 24 P02042 25 G D Neutral 
1SHR B 27 P02042 28 A S Neutral 
1SHR B 4 P02042 5 T I Neutral 
1SHR B 85 P02042 86 F S Neutral 
1SIQ A 104 Q92947 148 V I Non-neutral 
1SIQ A 250 Q92947 294 R W Non-neutral 
1SIQ A 261 Q92947 305 S L Non-neutral 
1SIQ A 264 Q92947 308 C S Non-neutral 
1SIQ A 305 Q92947 349 A T Non-neutral 
1SIQ A 339 Q92947 383 R C Non-neutral 
1SIQ A 342 Q92947 386 R Q Non-neutral 
1SIQ A 348 Q92947 392 N D Non-neutral 
1SIQ A 362 Q92947 406 N K Non-neutral 
1SIQ A 370 Q92947 414 E K Non-neutral 
1SIQ A 372 Q92947 416 T I Non-neutral 
1SIQ A 385 Q92947 429 T M Non-neutral 
1SIQ A 94 Q92947 138 R G Non-neutral 
1SMO A 25 Q9NP99 25 T S Neutral 
1SNZ A 190 Q96C23 190 N Y Neutral 
1SO7 A 182 Q9Y3R4 182 R Q Neutral 
1SO7 A 41 Q9Y3R4 41 R Q Neutral 
1SU3 A 405 P03956 405 R Q Neutral 
1SU3 A 406 P03956 406 S T Neutral 
1SZB A 140 O00187 155 H R Neutral 
1T91 A 162 P51149 162 V M Non-neutral 
1T91 A 32 P51149 32 K E Neutral 
1TDH A 182 Q96FI4 182 I M Neutral 
1TQN A 162 P08684 162 R Q Neutral 
1TQN A 293 P08684 293 L P Neutral 
1TQN A 373 P08684 373 L F Neutral 
1TQN A 431 P08684 431 I T Neutral 
1TQN A 445 P08684 445 M T Neutral 
1TQN A 467 P08684 467 P S Neutral 
1UCT A 93 P24071 113 D N Neutral 
1UMK A 116 P00387 117 T S Neutral 
1UMK A 203 P00387 204 C R Non-neutral 
1UN3 A 28 P03950 52 S N Non-neutral 
1UN3 A 31 P03950 55 R K Non-neutral 
1UN3 A 60 P03950 84 K E Neutral 
1UOU A 222 P19971 222 K R Non-neutral 
1UOU A 44 P19971 44 R Q Non-neutral 
1UZK A 1513 P35555 1513 C R Non-neutral 
1W6K A 175 P48449 175 R Q Neutral 
1W6K A 310 P48449 310 H R Neutral 
1WB0 A 171 Q13231 171 Q H Neutral 
1WB0 A 40 Q13231 40 R H Neutral 
1WCH A 2458 Q12923 2458 I V Neutral 
1WL4 A 211 Q9BWD1 211 K R Neutral 
1WMA A 130 P16152 131 P S Neutral 
1WMA A 87 P16152 88 V I Neutral 
1WOJ A 187 P09543 207 Q R Neutral 
1WRD A 264 O60784 264 M V Neutral 
1WSR A 117 P48728 145 N I Non-neutral 
1WSR A 183 P48728 211 E K Non-neutral 
1WSR A 19 P48728 47 G R Non-neutral 
1WWB X 338 Q16620 338 N Y Neutral 
1WZ9 A 319 P36952 319 I V Neutral 
1X0V A 197 P21695 197 V A Neutral 
1X0V A 54 P21695 54 I V Neutral 
1X3S A 113 Q9NP72 113 N S Neutral 
1X79 B 640 Q15276 640 E G Neutral 
1X8Y A 317 P02545 317 E K Non-neutral 
1X8Y A 377 P02545 377 R L Non-neutral 
1XKS A 106 Q8WUM0 106 T P Neutral 
1XKS A 294 Q8WUM0 294 I V Neutral 
1XKS A 406 Q8WUM0 406 Q R Neutral 
1XPH A 291 Q9H2X3 291 D N Neutral 
1XW6 A 209 P09488 210 S T Neutral 
1XWW A 136 P24666 137 S F Neutral 
1XWW A 6 P24666 7 K N Neutral 
1Y8O B 227 P10515 313 D V Neutral 
1YA5 T 87 O15273 87 R Q Non-neutral 
1YB5 A 183 Q08257 183 E K Neutral 
1YB5 A 66 Q08257 66 P S Neutral 
1YCK A 13 O75594 34 V G Neutral 
1YDE A 31 Q9BPX1 31 N D Neutral 
1YGS A 330 Q13485 330 E G Non-neutral 
1YPQ A 167 P78380 167 K N Neutral 
1YRV A 90 Q5VVX9 90 I T Neutral 
1YTQ A 64 P43320 65 A S Neutral 
1YXM A 149 Q9BY49 149 E K Neutral 
1YXM A 297 Q9BY49 297 F L Neutral 
1Z2M A 83 P05161 83 S N Neutral 
1Z6Z A 160 P35270 163 P L Non-neutral 
1Z7G A 160 P00492 161 A S Non-neutral 
1Z7G A 167 P00492 168 T I Non-neutral 
1Z7G A 19 P00492 20 D V Non-neutral 
1Z7G A 200 P00492 201 D Y Non-neutral 
1Z7G A 41 P00492 42 I F Non-neutral 
1Z7G A 44 P00492 45 R K Non-neutral 
1Z7G A 50 P00492 51 R G Non-neutral 
1Z7G A 52 P00492 53 V A Non-neutral 
1Z7G A 56 P00492 57 M T Non-neutral 
1Z7G A 6 P00492 7 G D Non-neutral 
1Z7G A 69 P00492 70 G E Non-neutral 
1Z7G A 73 P00492 74 F L Non-neutral 
1Z7G A 79 P00492 80 D V Non-neutral 
1ZED A 209 P05187 231 R P Neutral 
1ZED A 3 P05187 25 P L Neutral 
1ZIW A 284 O15455 284 N I Neutral 
1ZIW A 307 O15455 307 Y D Neutral 
1ZIW A 412 O15455 412 L F Neutral 
1ZMD A 296 P09622 331 L V Neutral 
1ZN8 A 153 P07741 153 C R Non-neutral 
1ZSY A 211 Q9BV79 227 R K Neutral 
1ZSY A 80 Q9BV79 96 L F Neutral 
1ZT3 A 183 P08833 183 V I Neutral 
1ZXQ A 13 P13598 37 A T Neutral 
2A01 A 60 P02647 84 L R Non-neutral 
2A14 A 205 O95050 205 M V Neutral 
2A14 A 246 O95050 246 N S Neutral 
2A14 A 258 O95050 258 R H Neutral 
2A14 A 28 O95050 28 D N Neutral 
2A1X A 175 O14832 175 H R Non-neutral 
2A1X A 176 O14832 176 Q K Non-neutral 
2A1X A 193 O14832 193 W R Non-neutral 
2A1X A 215 O14832 215 G S Neutral 
2A1X A 275 O14832 275 R W Non-neutral 
2A2C A 182 Q01415 182 I V Neutral 
2A2K A 534 P30305 548 E K Neutral 
2A2R A 104 P09211 105 I V Neutral 
2A2R A 113 P09211 114 A V Neutral 
2A91 A 431 P04626 452 W C Neutral 
2AAX A 805 P08235 805 S P Non-neutral 
2AAX A 815 P08235 815 S R Non-neutral 
2AAX A 818 P08235 818 S L Non-neutral 
2AAX A 826 P08235 826 F Y Neutral 
2AAX A 979 P08235 979 L P Non-neutral 
2AEB A 235 P05089 235 G R Non-neutral 
2AEX A 189 P36551 189 G S Non-neutral 
2AEX A 208 P36551 208 S F Non-neutral 
2AEX A 272 P36551 272 N H Neutral 
2AEX A 279 P36551 279 G R Non-neutral 
2AEX A 280 P36551 280 G R Non-neutral 
2AFW A 54 Q16769 54 R W Neutral 
2AG5 A 70 Q9BUT1 70 N S Neutral 
2ALR A 51 P14550 52 N S Neutral 
2ALR A 54 P14550 55 E D Neutral 
2ARR A 120 P05120 120 N D Neutral 
2ARR A 229 P05120 229 R H Neutral 
2ARR A 404 P05120 404 N K Neutral 
2ARR A 413 P05120 413 S C Neutral 
2B3Y A 395 P21399 395 A D Neutral 
2B3Y A 486 P21399 486 G R Neutral 
2B49 A 763 P26045 763 D N Neutral 
2B5I C 134 P31785 156 A V Non-neutral 
2B5I C 150 P31785 172 L Q Non-neutral 
2B5I C 204 P31785 226 R C Non-neutral 
2B5I C 219 P31785 241 S I Non-neutral 
2B5I C 62 P31785 84 N K Non-neutral 
2BBS A 668 P13569 668 R C Neutral 
2BCQ A 438 Q9UGP5 438 R W Neutral 
2BFD A 106 P12694 151 T M Neutral 
2BFD A 114 P12694 159 R W Non-neutral 
2BFD A 145 P12694 190 Q K Non-neutral 
2BFD A 208 P12694 253 A T Non-neutral 
2BFD A 281 P12694 326 I T Non-neutral 
2BFD A 368 P12694 413 Y C Non-neutral 
2BFD B 219 P21953 278 G S Non-neutral 
2BH9 A 439 P11413 439 R P Non-neutral 
2BP1 A 136 O43488 135 V M Neutral 
2BP1 A 143 O43488 142 A T Neutral 
2BP1 A 158 O43488 157 Q H Neutral 
2BP1 A 181 O43488 180 E K Neutral 
2BP1 A 199 O43488 198 G S Neutral 
2BP1 A 215 O43488 214 C Y Neutral 
2BP1 A 256 O43488 255 S N Neutral 
2BQ8 X 127 P13686 148 V M Neutral 
2BQ8 X 179 P13686 200 V M Neutral 
2BQ8 X 200 P13686 221 V I Neutral 
2BQQ A 125 O43602 206 Y D Non-neutral 
2BQQ A 59 O43602 140 R L Non-neutral 
2BRF A 20 Q96T60 20 P S Neutral 
2BRF A 63 Q96T60 63 A V Neutral 
2BT2 A 137 O15492 137 R H Neutral 
2BZG A 154 P51580 154 A T Non-neutral 
2BZG A 179 P51580 179 Q H Neutral 
2BZG A 227 P51580 227 H Q Non-neutral 
2BZZ A 1073 P10153 100 H Q Neutral 
2C3N A 141 P30711 141 D N Neutral 
2C3N A 169 P30711 169 V I Neutral 
2C3N A 173 P30711 173 E K Neutral 
2C3N A 21 P30711 21 A T Neutral 
2C6Q A 242 Q9P2T1 242 G D Neutral 
2C7A A 625 P06401 625 R I Neutral 
2C9W A 52 O14508 52 S N Neutral 
2C9Y A 209 P54819 209 A T Neutral 
2CB5 A 443 Q13867 443 I V Neutral 
2CB8 A 39 P07108 39 D N Neutral 
2CB8 A 71 P07108 71 M V Neutral 
2CB8 A 86 P07108 86 G R Neutral 
2CBZ A 723 P33527 723 R Q Neutral 
2COI A 330 P54687 330 G S Neutral 
2COI A 59 P54687 59 T M Neutral 
2CW6 A 174 P35914 174 C Y Non-neutral 
2CW6 A 263 P35914 263 L P Non-neutral 
2CW6 A 42 P35914 42 D E Non-neutral 
2CW6 A 70 P35914 70 V L Non-neutral 
2D4Q A 1584 P21359 1605 I V Non-neutral 
2DEX X 164 Q9UM07 164 M T Neutral 
2DEX X 260 Q9UM07 260 D N Neutral 
2DEX X 275 Q9UM07 275 S F Neutral 
2DEX X 79 Q9UM07 79 T M Neutral 
2DEX X 8 Q9UM07 8 R H Neutral 
2DJF B 212 P53634 236 D Y Non-neutral 
2DJF B 228 P53634 252 Q L Non-neutral 
2DJF B 280 P53634 304 Y N Non-neutral 
2DJF B 288 P53634 312 Q R Non-neutral 
2DJF B 315 P53634 339 R C Non-neutral 
2DJF C 381 P53634 405 H N Non-neutral 
2DJF C 405 P53634 429 W C Non-neutral 
2E9L A 354 Q9H227 354 C R Neutral 
2E9X A 97 Q14691 97 V I Neutral 
2EK1 A 941 Q9NTZ6 921 P L Neutral 
2ESL A 190 P45877 190 N S Neutral 
2ESL A 86 P45877 86 K R Neutral 
2F73 A 94 P07148 94 T A Neutral 
2FC0 A 114 Q14191 114 V I Neutral 
2FCW B 119 P01130 140 E K Non-neutral 
2FFU A 554 Q10471 554 V M Neutral 
2FH1 A 641 P06396 668 R L Neutral 
2FH7 A 1457 Q13332 1457 R C Neutral 
2FIB A 165 P02679 191 G R Neutral 
2FIB A 384 P02679 410 M V Neutral 
2FIC A 161 O00499 151 D N Non-neutral 
2FOZ A 193 Q9NX46 209 E K Neutral 
2FY2 A 104 P28329 222 R P Neutral 
2FY2 A 125 P28329 243 L F Neutral 
2FY2 A 181 P28329 299 P L Neutral 
2FY2 A 218 P28329 336 I T Non-neutral 
2FY2 A 302 P28329 420 R C Non-neutral 
2FY2 A 388 P28329 506 V L Non-neutral 
2FY7 A 257 P15291 257 H R Neutral 
2FYT A 457 O60678 440 L V Neutral 
2FYT A 487 O60678 470 S C Neutral 
2FYT A 525 O60678 508 N S Neutral 
2G3R A 1488 Q12888 1488 G W Neutral 
2G72 A 175 P11086 175 A T Neutral 
2G72 A 211 P11086 211 L H Neutral 
2G72 A 217 P11086 217 L Q Neutral 
2G72 A 254 P11086 254 R H Neutral 
2G72 A 276 P11086 276 W R Neutral 
2G76 A 260 O43175 261 V M Non-neutral 
2GCG A 170 Q9UBQ7 170 R Q Neutral 
2GK2 A 49 P13688 83 A V Neutral 
2GMF A 100 P04141 117 I T Neutral 
2GMF A 98 P04141 115 T I Neutral 
2GWH A 68 O75897 68 I M Neutral 
2H5G A 372 P54886 372 S Y Neutral 
2H62 A 105 P12643 387 D G Neutral 
2H7J A 47 P25774 161 S T Neutral 
2HBT A 317 Q9GZT9 317 P R Non-neutral 
2HCR A 129 P60891 129 L I Non-neutral 
2HCR A 133 P60891 133 Q P Non-neutral 
2HCR A 290 P60891 290 I T Non-neutral 
2HCR A 43 P60891 43 E D Non-neutral 
2HCR A 65 P60891 65 D N Non-neutral 
2HFT A 113 P13726 145 I V Neutral 
2HGS A 188 P48637 188 L P Non-neutral 
2HGS A 254 P48637 254 L R Non-neutral 
2HGS A 437 P48637 437 K E Neutral 
2HGS A 464 P48637 464 G V Non-neutral 
2HHM A 109 P29218 109 I V Neutral 
2HI4 A 104 P05177 104 D N Neutral 
2HI4 A 281 P05177 281 R W Neutral 
2HI4 A 431 P05177 431 R W Neutral 
2HI4 A 438 P05177 438 T I Neutral 
2HR7 A 140 P06213 167 V L Non-neutral 
2HR7 A 15 P06213 42 N K Non-neutral 
2HR7 A 209 P06213 236 H R Non-neutral 
2HR7 A 252 P06213 279 R C Non-neutral 
2HR7 A 359 P06213 386 G S Non-neutral 
2HR7 A 366 P06213 393 G R Non-neutral 
2HR7 A 431 P06213 458 N D Non-neutral 
2HR7 A 62 P06213 89 L P Non-neutral 
2HR7 A 86 P06213 113 R P Non-neutral 
2HT9 A 55 Q9NS18 95 K E Neutral 
2HZR A 158 P05090 178 T K Neutral 
2I3Y A 85 O75715 85 L V Neutral 
2I5F A 340 P08567 340 K R Neutral 
2I9A A 121 P00749 141 P L Neutral 
2IBY A 380 P24752 380 A T Non-neutral 
2ICC A 89 Q9Y279 108 R W Neutral 
2IDX A 191 Q96EY8 191 R W Non-neutral 
2II0 A 733 Q07889 733 I F Non-neutral 
2IJA A 149 P18440 149 V I Neutral 
2IJA A 207 P18440 207 T I Neutral 
2IJA A 214 P18440 214 S A Neutral 
2ILR A 502 Q9HB96 502 A T Neutral 
2IMG A 124 Q9BVJ7 124 E V Neutral 
2IMG A 131 Q9BVJ7 131 G S Neutral 
2IMS A 28 Q16611 28 A V Neutral 
2IMS A 69 Q16611 69 S R Neutral 
2IQ1 A 321 Q8N3J5 321 E K Neutral 
2IQC A 295 Q9NPI8 295 V I Neutral 
2IQC A 320 Q9NPI8 320 P L Neutral 
2IUW A 164 Q96Q83 164 R C Neutral 
2IW2 A 277 P12955 276 D N Non-neutral 
2IWR A 171 Q99490 507 G S Neutral 
2IXM A 28 Q15257 28 K R Neutral 
2IZZ A 119 P32322 119 R H Non-neutral 
2J1G A 211 Q15485 236 T M Neutral 
2J1G A 233 Q15485 258 A S Neutral 
2J3T D 78 Q9Y296 78 D A Neutral 
2J67 A 736 Q9BXR5 736 Y C Neutral 
2J6L A 385 P49419 412 T A Neutral 
2J91 A 141 P30566 141 R W Non-neutral 
2J91 A 147 P30566 147 K M Neutral 
2J91 A 26 P30566 26 M L Non-neutral 
2J91 A 268 P30566 268 D N Non-neutral 
2J91 A 31 P30566 31 S N Neutral 
2J91 A 374 P30566 374 R W Non-neutral 
2J91 A 422 P30566 422 D Y Non-neutral 
2JBM A 160 Q15274 158 A V Neutral 
2JIF A 255 P45954 255 L F Non-neutral 
2JII A 171 Q8IV63 171 F L Neutral 
2JII A 288 Q8IV63 288 C Y Neutral 
2JJK A 232 P09467 233 F I Neutral 
2JJK A 254 P09467 255 R L Neutral 
2JK2 A 41 P60174 42 C Y Non-neutral 
2JK2 A 72 P60174 73 G A Non-neutral 
2NL9 A 227 Q07820 227 A V Neutral 
2NLS A 6 P60022 38 V I Neutral 
2NN8 A 183 P17931 183 R K Neutral 
2NSM A 157 P15169 178 G D Non-neutral 
2NT0 A 113 P04062 152 G E Non-neutral 
2NT0 A 119 P04062 158 I S Non-neutral 
2NT0 A 120 P04062 159 R Q Non-neutral 
2NT0 A 123 P04062 162 M V Non-neutral 
2NT0 A 140 P04062 179 D H Non-neutral 
2NT0 A 159 P04062 198 P T Non-neutral 
2NT0 A 161 P04062 200 I S Non-neutral 
2NT0 A 162 P04062 201 H P Non-neutral 
2NT0 A 182 P04062 221 P L Non-neutral 
2NT0 A 184 P04062 223 W R Non-neutral 
2NT0 A 190 P04062 229 A E Non-neutral 
2NT0 A 191 P04062 230 V E Non-neutral 
2NT0 A 213 P04062 252 F I Non-neutral 
2NT0 A 237 P04062 276 S P Non-neutral 
2NT0 A 271 P04062 310 S G Neutral 
2NT0 A 315 P04062 354 D H Non-neutral 
2NT0 A 325 P04062 364 G R Non-neutral 
2NT0 A 342 P04062 381 C G Non-neutral 
2NT0 A 349 P04062 388 E K Non-neutral 
2NT0 A 352 P04062 391 V L Non-neutral 
2NT0 A 353 P04062 392 R W Non-neutral 
2NT0 A 359 P04062 398 R Q Non-neutral 
2NT0 A 364 P04062 403 S T Non-neutral 
2NT0 A 375 P04062 414 V L Non-neutral 
2NT0 A 387 P04062 426 P L Non-neutral 
2NT0 A 398 P04062 437 V L Non-neutral 
2NT0 A 399 P04062 438 D N Non-neutral 
2NT0 A 411 P04062 450 F I Non-neutral 
2NT0 A 416 P04062 455 M V Non-neutral 
2NT0 A 418 P04062 457 Y C Non-neutral 
2NT0 A 425 P04062 464 K E Non-neutral 
2NT0 A 444 P04062 483 L R Non-neutral 
2NT0 A 446 P04062 485 A P Non-neutral 
2NT0 A 463 P04062 502 R C Non-neutral 
2NT0 A 496 P04062 535 R C Non-neutral 
2NTE A 645 Q99728 645 C R Neutral 
2NTE A 658 Q99728 658 R C Neutral 
2NTE A 728 Q99728 728 S F Neutral 
2NUT C 130 O75396 130 R C Neutral 
2NUT C 71 O75396 71 Y D Neutral 
2NWD X 56 P61626 74 I T Non-neutral 
2NWD X 70 P61626 88 T N Neutral 
2NY1 B 1166 P01730 191 K E Neutral 
2NYT A 136 Q9Y235 136 I T Neutral 
2NZ2 A 117 P00966 117 G D Non-neutral 
2NZ2 A 157 P00966 157 R H Non-neutral 
2NZ2 A 160 P00966 160 L P Non-neutral 
2NZ2 A 270 P00966 270 E Q Non-neutral 
2NZ2 A 280 P00966 280 G R Non-neutral 
2NZ2 A 284 P00966 284 T I Non-neutral 
2NZ2 A 291 P00966 291 Y S Non-neutral 
2NZ2 A 341 P00966 341 S F Non-neutral 
2NZ2 A 362 P00966 362 G V Non-neutral 
2NZ2 A 363 P00966 363 R W Non-neutral 
2NZ2 A 69 P00966 69 V A Non-neutral 
2NZ2 A 79 P00966 79 S P Non-neutral 
2NZ2 A 86 P00966 86 R C Non-neutral 
2NZ2 A 96 P00966 96 P H Non-neutral 
2O07 A 149 P19623 149 L V Neutral 
2O3H A 148 P27695 148 D E Neutral 
2O3H A 51 P27695 51 Q H Neutral 
2O3H A 64 P27695 64 I V Neutral 
2O6L A 378 P16662 378 N S Neutral 
2OAT A 154 P04181 154 R L Non-neutral 
2OAT A 226 P04181 226 A V Non-neutral 
2OAT A 245 P04181 245 Y C Non-neutral 
2OAT A 270 P04181 270 A P Non-neutral 
2OAT A 271 P04181 271 R K Non-neutral 
2OAT A 353 P04181 353 G D Non-neutral 
2OAT A 394 P04181 394 C R Non-neutral 
2OAT A 402 P04181 402 L P Non-neutral 
2OAT A 55 P04181 55 Y H Non-neutral 
2OAT A 90 P04181 90 Q E Non-neutral 
2OAT A 93 P04181 93 C F Non-neutral 
2OAY A 434 P05155 458 A T Non-neutral 
2OBD A 137 P11597 154 R W Neutral 
2OBD A 314 P11597 331 G S Neutral 
2OBD A 438 P11597 455 V M Neutral 
2OBD A 451 P11597 468 R Q Neutral 
2OC3 A 193 Q99952 193 M V Neutral 
2OCT A 4 P04080 4 G R Non-neutral 
2ODP A 298 P06681 318 E D Neutral 
2ODP A 513 P06681 533 F L Neutral 
2ODP A 714 P06681 734 R C Neutral 
2OIB A 390 Q9NWZ3 390 H R Neutral 
2OIB A 428 Q9NWZ3 428 A T Neutral 
2OKJ A 474 Q99259 474 V G Neutral 
2OKJ A 532 Q99259 532 R Q Neutral 
2OKJ A 565 Q99259 565 F L Neutral 
2OO4 A 1667 Q04721 1667 V F Neutral 
2OQ0 A 15 Q16666 202 K E Neutral 
2OUS A 716 Q9Y233 706 R K Neutral 
2OUS A 717 Q9Y233 707 D N Neutral 
2OZL A 133 P08559 162 G R Non-neutral 
2OZL A 202 P08559 231 T A Non-neutral 
2OZL A 234 P08559 263 R G Non-neutral 
2OZL A 253 P08559 282 M L Neutral 
2OZL A 259 P08559 288 R H Non-neutral 
2OZL A 263 P08559 292 H L Non-neutral 
2OZL A 304 P08559 333 E D Neutral 
2OZL B 102 P11177 132 Y C Non-neutral 
2P1T A 336 P19793 336 S I Neutral 
2P54 A 227 Q07869 227 V A Neutral 
2P54 A 268 Q07869 268 A V Neutral 
2PET A 165 P50895 196 V I Neutral 
2PET A 173 P50895 204 M K Neutral 
2PET A 46 P50895 77 R H Neutral 
2PPI A 82 Q9H2C0 82 V F Non-neutral 
2PPL A 271 P54315 271 A V Neutral 
2PPL A 461 P54315 461 L P Neutral 
2PPL A 61 P54315 61 N D Neutral 
2PQ5 A 190 Q9UII6 190 R G Neutral 
2PQ5 A 62 Q9UII6 62 R Q Neutral 
2Q12 A 108 Q9UKG1 108 A V Neutral 
2Q32 A 137 P30519 137 R Q Neutral 
2Q3Z A 536 P21980 536 P S Neutral 
2Q4G W 169 P13489 170 P L Neutral 
2Q4K A 154 Q9H3H3 154 R Q Neutral 
2Q4R A 106 O15305 106 Y C Non-neutral 
2Q4R A 144 O15305 144 F L Non-neutral 
2Q4R A 151 O15305 151 E G Non-neutral 
2Q4R A 153 O15305 153 I T Non-neutral 
2Q4R A 176 O15305 176 G V Non-neutral 
2Q4R A 185 O15305 185 D G Non-neutral 
2Q4R A 195 O15305 195 H R Non-neutral 
2Q4R A 217 O15305 217 D E Non-neutral 
2Q4R A 218 O15305 218 H L Non-neutral 
2Q4R A 233 O15305 233 A T Non-neutral 
2Q4R A 37 O15305 37 Q L Neutral 
2Q4R A 76 O15305 76 Y C Non-neutral 
2Q4R A 93 O15305 93 E A Non-neutral 
2Q8G A 134 Q15118 134 A T Neutral 
2Q8R E 34 Q16627 61 K E Neutral 
2QDJ A 133 P06400 133 N H Neutral 
2QHN A 156 O14757 156 R Q Neutral 
2QK4 A 21 P22102 21 L F Neutral 
2QLU A 459 Q13705 459 E D Neutral 
2QM4 A 14 Q9H9Q4 14 A T Neutral 
2QM4 A 89 Q9H9Q4 89 H R Neutral 
2QNK A 37 P46952 37 I V Neutral 
2QNK A 42 P46952 42 T S Neutral 
2QQ5 A 241 Q96LJ7 241 T I Neutral 
2QTW B 253 Q8NBP7 253 L F Neutral 
2QTW B 425 Q8NBP7 425 N S Neutral 
2QTW B 443 Q8NBP7 443 A T Neutral 
2QTW B 474 Q8NBP7 474 I V Neutral 
2QTW B 496 Q8NBP7 496 R W Non-neutral 
2QTW B 553 Q8NBP7 553 H R Neutral 
2QTZ A 257 Q9UBK8 284 S T Neutral 
2QTZ A 333 Q9UBK8 360 L V Neutral 
2QTZ A 350 Q9UBK8 377 K R Neutral 
2QTZ A 415 Q9UBK8 442 R C Neutral 
2QTZ A 450 Q9UBK8 477 P R Neutral 
2QTZ A 595 Q9UBK8 622 H Y Neutral 
2QV2 A 238 Q01968 797 A P Non-neutral 
2R0O A 259 O43707 259 T I Non-neutral 
2R3V A 135 Q03426 135 S L Non-neutral 
2R3V A 150 Q03426 150 S L Non-neutral 
2R3V A 171 Q03426 171 G R Non-neutral 
2R3V A 20 Q03426 20 H N Non-neutral 
2R3V A 202 Q03426 202 G R Non-neutral 
2R3V A 211 Q03426 211 G E Non-neutral 
2R3V A 250 Q03426 250 V I Non-neutral 
2R3V A 264 Q03426 264 L F Non-neutral 
2R3V A 265 Q03426 265 L P Non-neutral 
2R3V A 268 Q03426 268 I T Non-neutral 
2R3V A 310 Q03426 310 V M Non-neutral 
2R3V A 334 Q03426 334 A T Non-neutral 
2R3V A 335 Q03426 335 G S Neutral 
2R55 A 74 Q9NSY2 74 G S Neutral 
2R7G A 436 P06400 436 Q K Neutral 
2R7G A 525 P06400 525 A G Neutral 
2R7G A 569 P06400 569 L F Neutral 
2R7G A 697 P06400 697 D E Neutral 
2R7G A 746 P06400 746 E G Neutral 
2RB8 A 850 P24821 850 D H Neutral 
2RD7 A 377 P07357 407 T I Neutral 
2RD7 A 428 P07357 458 D N Neutral 
2RGP A 962 P00533 962 R G Neutral 
2RH1 A 164 P07550 164 T I Neutral 
2RH1 A 220 P07550 220 S C Neutral 
2RIQ A 334 P09874 334 V I Neutral 
2RK3 A 26 Q99497 26 M I Non-neutral 
2RKU A 297 P53350 297 N D Neutral 
2SHP A 42 Q06124 42 T A Non-neutral 
2SHP A 62 Q06124 62 Y D Non-neutral 
2SHP A 69 Q06124 69 E Q Non-neutral 
2SHP A 72 Q06124 72 A G Non-neutral 
2SRC A 173 P12931 176 L F Neutral 
2UVL A 260 Q13489 260 K R Neutral 
2UWN A 493 P08603 493 T R Neutral 
2UXW A 385 P49748 456 R H Non-neutral 
2V1X A 102 P46063 102 V I Neutral 
2V1X A 372 P46063 372 V I Neutral 
2VCT A 149 P09210 149 V A Neutral 
2VCT A 210 P09210 210 E A Neutral 
2VDR A 143 P08514 174 Y H Non-neutral 
2VDR A 298 P08514 329 V F Non-neutral 
2VDR A 327 P08514 358 R H Non-neutral 
2VDR A 381 P08514 412 G R Non-neutral 
2VDR A 55 P08514 86 L P Non-neutral 
2VDR A 9 P08514 40 T I Neutral 
2VDR B 115 P05106 141 Y C Non-neutral 
2VDR B 119 P05106 145 D N Non-neutral 
2VDR B 143 P05106 169 R Q Neutral 
2VDR B 214 P05106 240 R Q Non-neutral 
2VDR B 427 P05106 453 V I Neutral 
2VGQ A 448 Q7Z434 79 C F Neutral 
2VGQ A 462 Q7Z434 93 Q E Neutral 
2VIG A 171 P16219 171 R W Neutral 
2VIG A 192 P16219 192 A V Non-neutral 
2VIG A 353 P16219 353 S L Non-neutral 
2VIG A 380 P16219 380 R W Non-neutral 
2VIG A 383 P16219 383 R H Neutral 
2VIG A 90 P16219 90 G S Non-neutral 
2VJ2 A 220 P78504 220 C F Non-neutral 
2VJ2 A 269 P78504 269 P L Non-neutral 
2VJ2 A 274 P78504 274 G D Non-neutral 
2VKQ A 179 Q9H0P0 229 N S Non-neutral 
2VKQ A 230 Q9H0P0 280 G R Non-neutral 
2VKQ A 87 Q9H0P0 137 D V Non-neutral 
2VQ3 A 184 Q658P3 184 A T Neutral 
2VSW A 23 Q9BY84 23 T M Neutral 
2VXP A 505 Q15582 505 V D Non-neutral 
2VXP A 572 Q15582 572 H R Non-neutral 
2VXP A 623 Q15582 623 G D Non-neutral 
2W0J A 436 O96017 436 L M Neutral 
2W0J A 446 O96017 446 N K Neutral 
2W0J A 448 O96017 448 I S Neutral 
2W0J A 501 O96017 501 E K Neutral 
2W2I A 258 B2RXH2 258 F S Neutral 
2W2I A 42 B2RXH2 42 Q R Neutral 
2W2J A 100 P35219 100 S P Non-neutral 
2W81 A 400 P08603 400 Q K Non-neutral 
2W8N A 180 P51649 180 H Y Neutral 
2W8N A 182 P51649 182 P L Neutral 
2W8N A 255 P51649 255 N S Non-neutral 
2W8N A 382 P51649 382 P L Non-neutral 
2W8N A 533 P51649 533 G R Non-neutral 
2W8N A 93 P51649 93 C F Non-neutral 
2W96 B 24 P11802 24 R C Neutral 
2W96 B 82 P11802 82 R Q Neutral 
2WDP A 35 P55212 35 E K Neutral 
2WL1 A 694 O15553 694 M L Non-neutral 
2WL1 A 695 O15553 695 K R Non-neutral 
2WL1 A 704 O15553 704 V I Non-neutral 
2WM3 A 252 Q9HBL8 252 P L Neutral 
2WNG A 271 P78324 301 V L Neutral 
2WNS A 30 P11172 30 S G Neutral 
2WPH E 114 P00740 160 G E Non-neutral 
2WPH E 123 P00740 169 S C Non-neutral 
2WPH E 124 P00740 170 C F Non-neutral 
2WPH E 145 P00740 191 R C Non-neutral 
2WPH E 93 P00740 139 G S Non-neutral 
2WSL A 255 P06276 283 E D Neutral 
2WSL A 267 P06276 295 K R Non-neutral 
2WSL A 33 P06276 61 Y C Non-neutral 
2WSL A 365 P06276 393 G R Non-neutral 
2WSL A 471 P06276 499 W R Non-neutral 
2WSL A 518 P06276 546 Q L Non-neutral 
2WUL A 146 Q86SX6 146 A T Neutral 
2WY3 A 52 Q29980 75 D N Neutral 
2WY3 A 98 Q29980 121 I M Neutral 
2WYA A 174 P54868 174 F L Non-neutral 
2WZ9 A 123 O76003 123 P S Neutral 
2WZ9 A 21 O76003 21 Q H Neutral 
2WZB A 265 P00558 266 V M Non-neutral 
2WZB A 284 P00558 285 D V Non-neutral 
2WZB A 87 P00558 88 L P Non-neutral 
2X2U A 174 P07949 174 F S Non-neutral 
2X2U A 180 P07949 180 R P Non-neutral 
2X2U A 198 P07949 198 P T Non-neutral 
2X2U A 67 P07949 67 R H Non-neutral 
2X6U A 80 Q99593 80 G R Non-neutral 
2XDG A 88 Q02643 121 E D Neutral 
2YYN A 126 O15164 1009 R S Neutral 
2Z0U A 98 Q8IX03 735 S A Neutral 
2Z0W A 12 Q8N3C7 486 R L Neutral 
2Z63 A 299 O00206 299 D G Neutral 
2Z63 A 310 O00206 310 V G Neutral 
2Z63 A 342 O00206 342 F Y Neutral 
2Z6H A 688 P35222 688 M V Neutral 
2Z7X A 411 O60603 411 T I Neutral 
2Z7X B 118 Q15399 118 H Y Neutral 
2Z7X B 305 Q15399 305 H L Neutral 
2Z7X B 315 Q15399 315 P L Neutral 
2ZFU A 329 O43159 329 P S Neutral 
2ZHN A 5 O00182 5 G S Neutral 
2ZKM X 598 Q00722 598 R H Neutral 
2ZT5 A 129 P41250 183 L P Non-neutral 
2ZT5 A 214 P41250 268 T I Neutral 
2ZT5 A 334 P41250 388 R Q Neutral 
3A1F A 150 P04839 534 V D Non-neutral 
3A1F A 162 P04839 546 L P Non-neutral 
3A1F A 24 P04839 408 G E Non-neutral 
3A1F A 31 P04839 415 P H Non-neutral 
3A1F A 38 P04839 422 S P Non-neutral 
3A1F A 5 P04839 389 G E Non-neutral 
3A1F A 88 P04839 472 G S Neutral 
3A1J A 100 Q99638 100 S A Neutral 
3A1J A 239 Q99638 239 H R Neutral 
3A1J B 126 O60921 126 S G Neutral 
3A1J B 147 O60921 147 Q K Neutral 
3A1J C 104 O60671 104 T S Neutral 
3A1J C 114 O60671 114 G D Neutral 
3A1J C 33 O60671 33 A G Neutral 
3A77 A 427 Q14653 427 S T Neutral 
3ABH A 175 Q9UNF0 175 N S Neutral 
3B6E A 460 Q9BYX4 460 H R Neutral 
3B6H A 118 Q16647 118 S R Neutral 
3B6H A 154 Q16647 154 E A Neutral 
3B6H A 236 Q16647 236 R C Neutral 
3B6H A 500 Q16647 500 P S Neutral 
3B97 A 176 P06733 177 N K Neutral 
3B97 A 324 P06733 325 P Q Neutral 
3BD9 A 247 Q8IZT8 247 I N Neutral 
3BG8 A 386 P03951 404 T N Non-neutral 
3BG8 A 400 P03951 418 G V Non-neutral 
3BG8 A 475 P03951 493 T I Non-neutral 
3BG8 A 547 P03951 565 E K Non-neutral 
3BG8 A 569 P03951 587 W S Non-neutral 
3BG8 A 576 P03951 594 S R Non-neutral 
3BH7 B 118 O75695 118 R C Non-neutral 
3BH7 B 144 O75695 144 K R Neutral 
3BH7 B 282 O75695 282 R W Neutral 
3BHD A 176 Q9BU02 176 H R Neutral 
3BJ9 1 57 P12018 76 D N Neutral 
3BM4 A 123 Q9UKK9 123 I T Neutral 
3BOR A 93 Q14240 93 Q H Neutral 
3BPT A 122 Q6NVY1 122 Y C Non-neutral 
3BRV A 736 O14920 736 A T Neutral 
3BRV B 57 Q9Y6K9 57 E K Non-neutral 
3BU3 A 1008 P06213 1035 G V Non-neutral 
3BU3 A 1134 P06213 1161 A T Non-neutral 
3BU3 A 1178 P06213 1205 P L Non-neutral 
3BU3 A 1200 P06213 1227 W S Non-neutral 
3BUA E 510 Q9H816 510 N Y Neutral 
3BUV A 106 P51857 106 L F Non-neutral 
3C22 A 213 Q9UJ71 213 P S Neutral 
3C22 A 288 Q9UJ71 288 N D Neutral 
3C22 A 300 Q9UJ71 300 A P Neutral 
3C2I A 101 P51608 101 P S Non-neutral 
3C2I A 155 P51608 155 F I Non-neutral 
3C2I A 158 P51608 158 T M Non-neutral 
3C2I A 161 P51608 161 G V Non-neutral 
3C2I A 97 P51608 97 D E Non-neutral 
3C3R A 309 Q8WUM4 309 A T Neutral 
3C4H A 269 Q9Y6F1 269 Q R Neutral 
3C5E A 335 Q08AH3 335 V L Neutral 
3C5E A 336 Q08AH3 336 T A Neutral 
3C5E A 513 Q08AH3 513 S L Neutral 
3C5N A 329 O00294 382 F S Non-neutral 
3C5N A 367 O00294 420 R P Non-neutral 
3C5N A 406 O00294 459 I K Non-neutral 
3C8X A 99 P29317 99 K N Neutral 
3CAF A 186 P21802 186 M T Neutral 
3CB2 A 413 P23258 413 M V Neutral 
3CCZ A 638 P04035 638 I V Neutral 
3CFW A 155 P14151 193 F L Neutral 
3CH4 B 125 Q15126 125 V M Neutral 
3CJJ A 82 Q15109 82 G S Neutral 
3CMQ A 21 O95363 57 S C Neutral 
3CMQ A 244 O95363 280 N S Neutral 
3CMY A 20 P23760 238 F S Non-neutral 
3CMY A 47 P23760 265 V F Non-neutral 
3CMY A 52 P23760 270 R C Non-neutral 
3CMY A 53 P23760 271 R C Non-neutral 
3COK A 231 O00444 232 S T Neutral 
3COS A 318 P08319 318 R H Neutral 
3CQW A 167 P31749 167 V A Neutral 
3CW3 A 75 Q9Y4K1 1096 L V Neutral 
3CX2 A 158 Q14896 158 V M Neutral 
3CX2 A 219 Q14896 219 V L Non-neutral 
3CX2 A 236 Q14896 236 S G Neutral 
3CX2 A 257 Q14896 257 H P Non-neutral 
3CX2 A 258 Q14896 258 E K Non-neutral 
3CZD A 254 O94925 254 A P Neutral 
3D34 A 12 Q9BUD6 38 R G Neutral 
3D34 A 14 Q9BUD6 40 P L Neutral 
3D34 A 96 Q9BUD6 122 E A Neutral 
3D4J A 278 P53602 278 N H Neutral 
3D59 A 191 Q13093 191 K N Neutral 
3D59 A 198 Q13093 198 I T Neutral 
3D59 A 379 Q13093 379 V A Neutral 
3D85 D 11 P29460 33 V I Neutral 
3D85 D 276 P29460 298 V F Neutral 
3DAX A 233 P22680 233 N S Neutral 
3DAX A 347 P22680 347 D N Neutral 
3DDS A 221 P06737 222 V I Neutral 
3DDS A 697 P06737 698 V G Neutral 
3DDS A 714 P06737 715 R S Neutral 
3DDS A 805 P06737 806 I L Neutral 
3DDU A 351 P48147 351 L V Neutral 
3DDU A 706 P48147 706 V I Neutral 
3DK9 A 109 P00390 153 R C Neutral 
3DK9 A 188 P00390 232 G S Neutral 
3DK9 A 217 P00390 261 I V Neutral 
3DKB A 6125 P21580 125 A V Neutral 
3DKB A 6127 P21580 127 F C Neutral 
3DLJ A 87 Q96KN2 113 V I Neutral 
3DLM A 47 Q15047 236 N S Neutral 
3DLQ I 158 Q9GZX6 158 S G Neutral 
3DLQ R 130 Q8N6P7 130 S P Neutral 
3DLQ R 205 Q8N6P7 205 V I Neutral 
3DLQ R 209 Q8N6P7 209 A S Neutral 
3DLQ R 222 Q8N6P7 222 L P Neutral 
3DLX A 133 P55809 133 V E Non-neutral 
3DLX A 324 P55809 324 G E Non-neutral 
3DOE A 141 P36404 141 V A Neutral 
3DOE B 87 Q9Y2Y0 87 E K Neutral 
3DWB A 341 P42892 341 T I Neutral 
3DWB A 754 P42892 754 R C Neutral 
3DYD A 70 P17735 70 N D Neutral 
3E04 A 107 P07954 107 N T Non-neutral 
3E04 A 180 P07954 180 H R Non-neutral 
3E1I B 235 P02675 265 P L Neutral 
3E1I B 400 P02675 430 G D Non-neutral 
3E1I B 448 P02675 478 R K Neutral 
3E77 A 100 Q9Y617 100 D A Non-neutral 
3E77 A 87 Q9Y617 87 P A Neutral 
3E7G A 221 P35228 221 R W Neutral 
3E9K A 188 Q16719 188 R Q Neutral 
3E9K A 412 Q16719 412 K E Neutral 
3EAB A 195 Q9UBP0 195 L V Non-neutral 
3ECR A 116 P08397 113 I T Non-neutral 
3ECR A 122 P08397 119 P L Non-neutral 
3ECR A 125 P08397 122 A G Non-neutral 
3ECR A 152 P08397 149 R Q Non-neutral 
3ECR A 170 P08397 167 R Q Non-neutral 
3ECR A 176 P08397 173 R Q Non-neutral 
3ECR A 205 P08397 202 V L Non-neutral 
3ECR A 21 P08397 18 M I Non-neutral 
3ECR A 220 P08397 217 Q L Non-neutral 
3ECR A 222 P08397 219 A D Non-neutral 
3ECR A 226 P08397 223 E K Non-neutral 
3ECR A 241 P08397 238 L R Non-neutral 
3ECR A 248 P08397 245 L R Non-neutral 
3ECR A 253 P08397 250 E Q Non-neutral 
3ECR A 255 P08397 252 A V Non-neutral 
3ECR A 259 P08397 256 H Y Non-neutral 
3ECR A 29 P08397 26 R C Non-neutral 
3ECR A 84 P08397 81 L P Non-neutral 
3ECR A 89 P08397 86 E V Non-neutral 
3ECR A 96 P08397 93 V F Non-neutral 
3ECR A 99 P08397 96 S F Non-neutral 
3EDI A 91 O43897 238 V A Non-neutral 
3EDY A 100 O14773 100 Q R Neutral 
3EDY A 127 O14773 127 R Q Non-neutral 
3EDY A 206 O14773 206 R C Non-neutral 
3EDY A 284 O14773 284 G V Non-neutral 
3EDY A 385 O14773 385 V D Non-neutral 
3EDY A 422 O14773 422 Q H Non-neutral 
3EDY A 454 O14773 454 A E Non-neutral 
3EDY A 473 O14773 473 G R Non-neutral 
3EDY A 481 O14773 481 F C Non-neutral 
3EDY A 62 O14773 62 S L Neutral 
3EH2 A 607 P53992 934 L P Neutral 
3EI3 A 427 Q16531 427 L F Neutral 
3ELO A -6 P04054 16 D A Neutral 
3ELO A 67 P04054 89 N T Neutral 
3EVS B 94 P43026 475 S N Non-neutral 
3EWH A 1147 P35968 1147 P S Non-neutral 
3EWH A 848 P35968 848 V E Neutral 
3F1P B 430 P27540 430 R Q Neutral 
3F1S A 118 Q9UK55 139 G R Neutral 
3F1S A 137 Q9UK55 158 L Q Neutral 
3F1S A 140 Q9UK55 161 T S Neutral 
3F1S A 175 Q9UK55 196 R H Neutral 
3F1S A 363 Q9UK55 384 Q R Neutral 
3F1S A 40 Q9UK55 61 S G Neutral 
3F70 A 300 Q969R5 300 R W Neutral 
3F9M A 108 P35557 108 Y H Non-neutral 
3F9M A 182 P35557 182 V M Non-neutral 
3F9M A 210 P35557 210 M T Non-neutral 
3F9M A 227 P35557 227 G C Non-neutral 
3F9M A 257 P35557 257 W R Non-neutral 
3F9M A 300 P35557 300 E K Non-neutral 
3FCX A 190 P10768 190 G E Neutral 
3FDW A 420 Q96C24 420 V I Neutral 
3FE1 A 153 P17066 153 N S Neutral 
3FE1 A 154 P17066 154 D N Neutral 
3FE1 A 173 P17066 173 R P Neutral 
3FE1 A 178 P17066 178 P A Neutral 
3FE1 A 194 P17066 194 E K Neutral 
3FE1 A 198 P17066 198 L F Neutral 
3FE1 A 260 P17066 260 R H Neutral 
3FE4 A 55 P23280 55 T M Neutral 
3FE4 A 68 P23280 68 M L Neutral 
3FE4 A 70 P23280 70 G A Neutral 
3FE4 A 90 P23280 90 S G Neutral 
3FED A 101 Q9Y3Q0 101 V I Neutral 
3FED A 446 Q9Y3Q0 446 I V Neutral 
3FHT A 149 Q9UMR2 149 V L Neutral 
3FL2 A 713 Q96T88 713 L F Neutral 
3FVY A 145 Q9NY33 145 Q H Neutral 
3FVY A 678 Q9NY33 678 R H Neutral 
3FVY A 690 Q9NY33 690 E K Neutral 
3G2F A 420 Q13873 420 C R Non-neutral 
3G2F A 491 Q13873 491 R W Non-neutral 
3GA3 A 946 Q9BYX4 946 A T Neutral 
3GDH A 754 Q96RS0 754 F C Neutral 
3GKJ A 151 O15118 151 S G Neutral 
3GKJ A 237 O15118 237 P S Non-neutral 
3GKJ A 242 O15118 242 D N Non-neutral 
3GLK A 552 O00763 552 I V Neutral 
3GLK A 651 O00763 651 A T Neutral 
3GLR A 208 Q9NTG7 208 V I Neutral 
3GQC A 373 Q9UBZ9 373 N S Neutral 
3GQC A 656 Q9UBZ9 656 M V Neutral 
3GQC A 700 Q9UBZ9 700 D N Neutral 
3GQC A 704 Q9UBZ9 704 R Q Neutral 
3GV8 B 236 Q9UNA4 236 I M Neutral 
3GV8 B 71 Q9UNA4 71 R G Neutral 
3GWS X 216 P10828 216 D G Neutral 
3GWS X 268 P10828 268 A G Non-neutral 
3GWS X 316 P10828 316 R H Non-neutral 
3GWS X 320 P10828 320 R C Non-neutral 
3GWS X 331 P10828 331 N D Non-neutral 
3GWS X 332 P10828 332 G R Non-neutral 
3GWS X 345 P10828 345 G V Non-neutral 
3GWS X 348 P10828 348 V E Non-neutral 
3GWS X 431 P10828 431 I M Non-neutral 
3GWS X 446 P10828 446 C R Non-neutral 
3GWS X 447 P10828 447 P T Non-neutral 
3GWS X 453 P10828 453 P T Non-neutral 
3GXB A 1514 P04275 1514 F C Non-neutral 
3GXB A 1565 P04275 1565 V L Neutral 
3GZD A 276 Q96I15 276 F S Neutral 
3GZD A 52 Q96I15 52 K E Neutral 
3H95 A 209 P53370 209 R Q Neutral 
3HBW A 197 Q92913 197 K Q Neutral 
3HCN A 151 P22830 151 S P Non-neutral 
3HCN A 186 P22830 186 I T Non-neutral 
3HCN A 192 P22830 192 P T Non-neutral 
3HCN A 283 P22830 283 T I Non-neutral 
3HCN A 386 P22830 386 H P Non-neutral 
3HCN A 71 P22830 71 I K Non-neutral 
3HCN A 96 P22830 96 R Q Neutral 
3HD6 A 202 Q9UBD6 202 R C Neutral 
3HEQ A 203 P04156 203 V I Non-neutral 
3HG3 A 112 P06280 112 R H Non-neutral 
3HG3 A 120 P06280 120 L V Non-neutral 
3HG3 A 128 P06280 128 G E Non-neutral 
3HG3 A 131 P06280 131 L P Non-neutral 
3HG3 A 135 P06280 135 A V Non-neutral 
3HG3 A 143 P06280 143 A T Non-neutral 
3HG3 A 146 P06280 146 P S Non-neutral 
3HG3 A 148 P06280 148 S R Non-neutral 
3HG3 A 156 P06280 156 A V Non-neutral 
3HG3 A 162 P06280 162 W C Non-neutral 
3HG3 A 166 P06280 166 L V Non-neutral 
3HG3 A 215 P06280 215 N S Non-neutral 
3HG3 A 224 P06280 224 N D Non-neutral 
3HG3 A 234 P06280 234 D E Non-neutral 
3HG3 A 236 P06280 236 W C Non-neutral 
3HG3 A 242 P06280 242 I N Non-neutral 
3HG3 A 260 P06280 260 G A Non-neutral 
3HG3 A 263 P06280 263 N S Non-neutral 
3HG3 A 264 P06280 264 D V Non-neutral 
3HG3 A 266 P06280 266 D H Non-neutral 
3HG3 A 272 P06280 272 N K Non-neutral 
3HG3 A 276 P06280 276 S G Non-neutral 
3HG3 A 284 P06280 284 M T Non-neutral 
3HG3 A 285 P06280 285 A P Non-neutral 
3HG3 A 289 P06280 289 I F Non-neutral 
3HG3 A 297 P06280 297 S F Non-neutral 
3HG3 A 300 P06280 300 L F Non-neutral 
3HG3 A 301 P06280 301 R Q Non-neutral 
3HG3 A 32 P06280 32 L P Non-neutral 
3HG3 A 320 P06280 320 N Y Non-neutral 
3HG3 A 327 P06280 327 Q K Non-neutral 
3HG3 A 328 P06280 328 G A Non-neutral 
3HG3 A 356 P06280 356 R Q Non-neutral 
3HG3 A 361 P06280 361 G R Non-neutral 
3HG3 A 410 P06280 410 T A Non-neutral 
3HG3 A 414 P06280 414 L S Non-neutral 
3HG3 A 43 P06280 43 G R Non-neutral 
3HG3 A 46 P06280 46 H P Non-neutral 
3HG3 A 47 P06280 47 W G Non-neutral 
3HG3 A 59 P06280 59 E K Non-neutral 
3HG3 A 65 P06280 65 S T Non-neutral 
3HG3 A 85 P06280 85 G D Non-neutral 
3HG3 A 89 P06280 89 L R Non-neutral 
3HG3 A 97 P06280 97 A V Non-neutral 
3HI7 A 332 P19801 332 S F Neutral 
3HI7 A 659 P19801 659 N H Neutral 
3HME A 54 Q9H8M2 170 A T Neutral 
3HMP A 758 P33981 758 D N Neutral 
3HN3 A 148 P08236 148 P S Non-neutral 
3HN3 A 152 P08236 152 D G Non-neutral 
3HN3 A 216 P08236 216 R W Non-neutral 
3HN3 A 364 P08236 364 P L Non-neutral 
3HN3 A 376 P08236 376 L F Neutral 
3HN3 A 408 P08236 408 P S Non-neutral 
3HN3 A 415 P08236 415 P L Non-neutral 
3HN3 A 477 P08236 477 R W Non-neutral 
3HN3 A 52 P08236 52 S F Non-neutral 
3HN3 A 626 P08236 626 Y H Non-neutral 
3HOP A 102 P21333 102 M V Non-neutral 
3HOP A 196 P21333 196 R G Non-neutral 
3HOP A 200 P21333 200 A S Non-neutral 
3HOP A 203 P21333 203 D Y Non-neutral 
3HOP A 210 P21333 210 C F Non-neutral 
3HOP A 254 P21333 254 E K Non-neutral 
3HOP A 39 P21333 39 A G Non-neutral 
3HR4 A 608 P35228 608 S L Neutral 
3HRZ D 141 P00751 166 S P Non-neutral 
3HU3 A 159 P55072 159 R H Non-neutral 
3HU3 A 191 P55072 191 R Q Non-neutral 
3HU3 A 232 P55072 232 A E Non-neutral 
3HX3 A 151 P12271 151 R Q Non-neutral 
3I1H A 117 Q16548 117 E D Neutral 
3I1H A 82 Q16548 82 G D Neutral 
3I28 A 103 P34913 103 R C Neutral 
3I28 A 154 P34913 154 C Y Neutral 
3I28 A 287 P34913 287 R Q Neutral 
3I28 A 55 P34913 55 K R Neutral 
3I2B A 116 Q03393 116 D G Non-neutral 
3I2B A 67 Q03393 67 T M Non-neutral 
3I2B A 70 Q03393 70 V D Non-neutral 
3I2B A 87 Q03393 87 P S Non-neutral 
3I2B A 96 Q03393 96 D N Non-neutral 
3I2B A 97 Q03393 97 V M Non-neutral 
3I2N A 241 Q96MX6 241 M V Neutral 
3I2V A 95 O95396 429 S A Neutral 
3I5W A 9 Q01523 71 R H Neutral 
3IAR A 140 P00813 140 G E Non-neutral 
3IAR A 149 P00813 149 R Q Non-neutral 
3IAR A 211 P00813 211 R H Non-neutral 
3IAR A 215 P00813 215 A T Non-neutral 
3IAR A 329 P00813 329 A V Non-neutral 
3IDV A 173 P13667 173 T M Neutral 
3IFN P 7 P05067 678 D N Non-neutral 
3II6 X 857 P49917 857 A T Neutral 
3IKK A 56 O95292 56 P S Non-neutral 
3INM A 178 O75874 178 V I Neutral 
3IOL A 44 P43220 44 R H Neutral 
3IQU A 155 P31947 155 M I Neutral 
3IR2 A 256 Q9HC16 256 R H Neutral 
3ISQ A 160 P32754 160 Y C Non-neutral 
3ISQ A 33 P32754 33 A T Neutral 
3ISQ A 340 P32754 340 V L Neutral 
3IUY A 390 Q86TM3 381 M I Neutral 
3IUY A 400 Q86TM3 391 R M Neutral 
3JUI A 587 Q13144 587 I V Neutral 
3JUI A 650 Q13144 650 E K Non-neutral 
3K05 A 1904 Q14676 1904 R Q Neutral 
3K1W A 151 P00797 217 G R Neutral 
3K1W A 164 P00797 230 R K Non-neutral 
3K1Z A 146 Q9BSH5 146 G E Neutral 
3K2I A 187 Q8N9L9 187 A D Neutral 
3K2M A 159 P00519 140 L P Neutral 
3K35 A 44 Q8N6T7 46 S N Neutral 
3KAS A 212 P02786 212 L V Neutral 
3KAS A 677 P02786 677 R H Neutral 
3KCG I 115 P01008 147 T A Neutral 
3KCG I 182 P01008 214 S F Non-neutral 
3KCG I 187 P01008 219 N K Non-neutral 
3KCG I 225 P01008 257 W R Non-neutral 
3KCG I 284 P01008 316 I N Non-neutral 
3KCG I 366 P01008 398 D H Non-neutral 
3KCG I 380 P01008 412 S R Non-neutral 
3KCG I 392 P01008 424 G D Non-neutral 
3KCG I 394 P01008 426 S L Non-neutral 
3KCG I 404 P01008 436 A T Non-neutral 
3KCG I 405 P01008 437 N K Non-neutral 
3KCG I 409 P01008 441 L P Non-neutral 
3KCG I 429 P01008 461 P L Non-neutral 
3KCG I 47 P01008 79 R H Non-neutral 
3KCG I 58 P01008 90 F L Non-neutral 
3KCG I 89 P01008 121 M K Non-neutral 
3KCG I 99 P01008 131 L F Non-neutral 
3KGR A 63 Q6GTX8 63 E D Neutral 
3KJD A 331 Q9UGN5 331 I T Neutral 
3KKA C 947 P29317 948 G W Non-neutral 
3KNB A 56 Q8WZ42 34306 I N Non-neutral 
3KQI A 56 O75151 56 T P Neutral 
3KS9 A 285 Q13255 285 R K Neutral 
3KWZ A 163 P43235 277 A V Non-neutral 
3KWZ A 195 P43235 309 L P Non-neutral 
3KZJ A 1143 P08603 1143 Q E Neutral 
3KZJ A 1183 P08603 1183 W R Non-neutral 
3KZJ A 1189 P08603 1189 L R Non-neutral 
3KZJ A 1194 P08603 1194 G D Non-neutral 
3KZJ A 1199 P08603 1199 F S Non-neutral 
3KZJ A 1210 P08603 1210 R C Non-neutral 
3KZJ A 1215 P08603 1215 R Q Non-neutral 
3KZJ A 1226 P08603 1226 P S Non-neutral 
3L42 A 1117 P55201 1117 G E Neutral 
3L50 A 136 O60234 136 E K Neutral 
3L5I A 375 P40189 397 L V Neutral 
3L5I A 432 P40189 454 I T Neutral 
3L5I A 477 P40189 499 V I Neutral 
3L5K A 165 Q08623 165 P A Neutral 
3L5K A 88 Q08623 88 T M Neutral 
3L5X A 111 P35225 144 R Q Neutral 
3L9P A 1376 Q9UM73 1376 F S Neutral 
3L9Q A 435 P49643 435 D G Neutral 
3L9Q A 446 P49643 446 Q H Neutral 
3LJB A 379 P20591 379 V I Neutral 
3LJB A 611 P20591 611 Q H Neutral 
3LLK A 444 O00391 444 H R Neutral 
3LPP A 198 P14410 231 A T Neutral 
3LPP A 587 P14410 620 L P Non-neutral 
3LPP A 661 P14410 694 T P Non-neutral 
3LPP A 84 P14410 117 Q R Non-neutral 
3LQC A 10 P18887 10 V M Neutral 
3LQM A 47 Q08334 47 K E Neutral 
3LXL A 910 P52333 910 L S Non-neutral 
3LXX A 128 Q9NUV9 128 E D Neutral 
3MAX A 234 Q92769 230 R C Neutral 
3MBG A 166 P55789 166 F L Neutral 
3MBG A 194 P55789 194 R H Non-neutral 
3MDY A 200 O00238 200 I K Non-neutral 
3MJG A 7 P01127 88 I V Neutral 
3MR3 A 209 Q9Y253 209 G V Neutral 
3MR3 A 263 Q9Y253 263 G V Non-neutral 
3MR3 A 334 Q9Y253 334 R W Neutral 
3MWD A 175 P53396 175 E D Neutral 
3NA0 A 314 P05108 314 E K Neutral 
3NBI A 100 Q9H9A7 100 Y H Neutral 
3NH6 A 648 Q9NP58 648 R Q Neutral 
3NWN A 96 Q9HAQ2 96 G A Neutral 
3NXQ A 215 P12821 244 Y C Neutral 
3NXQ A 231 P12821 260 R L Neutral 
3NXQ A 232 P12821 261 A S Neutral 
3NXQ A 322 P12821 351 P L Neutral 
3NXQ A 350 P12821 379 R Q Neutral 
3NXQ A 495 P12821 524 V A Neutral 
3NXQ A 532 P12821 561 R W Neutral 
3NY1 A 136 Q8IWV7 136 H R Non-neutral 
3ORH A 50 Q14353 50 M L Non-neutral 
3ORH A 51 Q14353 51 H P Non-neutral 
3ORH A 54 Q14353 54 A P Non-neutral 
4TSV A 18 P01375 94 A T Neutral 
6PAX A 41 P26367 44 R Q Non-neutral 
6PAX A 43 P26367 46 L R Non-neutral 
6PAX A 53 P26367 56 I T Non-neutral 
6PAX A 61 P26367 64 G V Non-neutral 
6RLX B 21 P04090 28 M K Neutral 
