# Supplementary material for: Accurate prediction of functional effects for variants by combining gradient tree boosting with optimal neighborhood properties
Source: PLoS One. 2017 Jun 14;12(6):e0179314. doi: 10.1371/journal.pone.0179314 (PMC5470696; doi:10.1371/journal.pone.0179314)
Supplement: S1 File — (ZIP) [file pone.0179314.s001.zip › independataset.txt]

PDB Id	Chain	Residue position in PDB	UniProt ID	Residue position in UniProt	Wild type of residue	Mutation type of residue	Functional impact
2WNS A 96 P11172 96 R G Non-neutral
2W8N A 176 P51649 176 G R Non-neutral
1RJ8 A 372 Q92838 372 N D Non-neutral
1QO5 A 256 P05062 257 L P Non-neutral
3FLG A 66 Q9UBC3 270 S P Non-neutral
2NT0 A 371 P04062 410 L V Non-neutral
3HCN A 417 P22830 417 F S Non-neutral
1LI4 A 89 P23526 89 A V Non-neutral
3KCG I 7 P01008 39 I N Non-neutral
3F9M A 455 P35557 455 V M Non-neutral
1N69 A 47 P07602 241 C S Non-neutral
2PPI A 79 Q9H2C0 79 S L Non-neutral
1OTH A 44 P00480 44 T I Non-neutral
1EKG A 154 Q16595 154 I F Non-neutral
2WSL A 128 P06276 156 Y C Non-neutral
2NT0 A 303 P04062 342 K I Non-neutral
1EV2 E 341 P21802 341 T P Non-neutral
1JR2 A 3 P10746 3 V F Non-neutral
1F86 A 20 P02766 40 V I Non-neutral
1J8U A 177 P00439 177 V L Non-neutral
1ALY A 143 P29965 143 K T Non-neutral
2J91 A 452 P30566 452 R P Non-neutral
2HR7 A 28 P06213 55 V A Non-neutral
2WSL A 386 P06276 414 R C Non-neutral
2NT0 A 195 P04062 234 G E Non-neutral
1J8U A 231 P00439 231 S F Non-neutral
1EV2 E 338 P21802 338 G R Non-neutral
1IJB A 543 P04275 1306 R W Non-neutral
2HGS A 286 P48637 286 L Q Non-neutral
1AUK A 274 P15289 274 T M Non-neutral
1R3S A 46 P06132 46 F L Non-neutral
2NT0 A 369 P04062 408 T M Non-neutral
3C2I A 100 P51608 100 L R Non-neutral
1LM8 V 161 P40337 161 R G Non-neutral
2VDR A 171 P08514 202 F C Non-neutral
2R3V A 148 Q03426 148 A T Non-neutral
1OTH A 176 P00480 176 Y C Non-neutral
2Q4R A 15 O15305 15 G E Non-neutral
2VXP A 626 Q15582 626 H R Non-neutral
3IAR A 156 P00813 156 R C Non-neutral
3HG3 A 264 P06280 264 D Y Non-neutral
2B5I C 46 P31785 68 E K Non-neutral
1OTH A 40 P00480 40 R C Non-neutral
6PAX A 30 P26367 33 A P Non-neutral
3GWS X 459 P10828 459 F C Non-neutral
2WL1 A 761 O15553 761 R H Non-neutral
1RJ8 A 373 Q92838 373 M I Non-neutral
3LPP A 561 P14410 594 S P Non-neutral
2QTW A 127 Q8NBP7 127 S R Non-neutral
3F9M A 213 P35557 213 C R Non-neutral
2W8N A 268 P51649 268 G E Non-neutral
1AUK A 288 P15289 288 R H Non-neutral
2DJF B 323 P53634 347 Y C Non-neutral
1Z7G A 176 P00492 177 D V Non-neutral
1J8U A 178 P00439 178 E G Non-neutral
2IBY A 301 P24752 301 A P Non-neutral
2R3V A 215 Q03426 215 R Q Non-neutral
1IJB A 555 P04275 1318 V L Non-neutral
1P9A G 156 P07359 172 A V Non-neutral
1SIQ A 363 Q92947 407 L P Non-neutral
1J8U A 170 P00439 170 H R Non-neutral
1X8Y A 377 P02545 377 R H Non-neutral
1J8U A 388 P00439 388 V L Non-neutral
1FSU A 65 P15848 65 S F Non-neutral
1AUK A 397 P15289 397 H Y Non-neutral
1HDR A 107 P09417 108 W G Non-neutral
1ZIW A 554 O15455 554 P S Non-neutral
1F86 A 84 P02766 104 I S Non-neutral
3KCG I 63 P01008 95 Y C Non-neutral
3ECR A 45 P08397 42 L S Non-neutral
2WSL A 24 P06276 52 T M Non-neutral
1IJQ A 558 P01130 579 D N Non-neutral
2SHP A 72 Q06124 72 A S Non-neutral
1EYB A 371 Q93099 371 H R Non-neutral
2WZB A 205 P00558 206 R P Non-neutral
1Z7G A 131 P00492 132 I T Non-neutral
1J8U A 334 P00439 334 C S Non-neutral
1FSU A 142 P15848 142 M I Non-neutral
1I3N A 40 Q14376 40 R C Non-neutral
1AUK A 167 P15289 167 P R Non-neutral
1HDR A 16 P09417 17 G R Non-neutral
3C2I A 156 P51608 156 D G Non-neutral
1ALY A 155 P29965 155 L P Non-neutral
1AXI B 50 P10912 68 W R Non-neutral
3F9M A 168 P35557 168 T P Non-neutral
1ZN8 A 150 P07741 150 V F Non-neutral
1I3N A 69 Q14376 69 D E Non-neutral
1OTH A 206 P00480 206 M R Non-neutral
1RJ8 A 298 Q92838 298 D H Non-neutral
3ECR A 250 P08397 247 C R Non-neutral
1OTH A 305 P00480 305 P H Non-neutral
1J8U A 311 P00439 311 L P Non-neutral
1FSU A 152 P15848 152 R W Non-neutral
1CZT A 37 P12259 2102 R H Non-neutral
1J8U A 300 P00439 300 A S Non-neutral
3D06 A 227 P04637 227 S T Non-neutral
2G76 A 134 O43175 135 R W Non-neutral
3HG3 A 219 P06280 219 I N Non-neutral
1F86 A 114 P02766 134 Y C Non-neutral
3ECR A 181 P08397 178 D N Non-neutral
1LM8 V 101 P40337 101 L G Non-neutral
1MFM A 4 P00441 5 A T Non-neutral
1T91 A 157 P51149 157 K N Non-neutral
2Q4R A 216 O15305 216 N S Non-neutral
1LI4 A 86 P23526 86 D G Non-neutral
2VDR A 418 P08514 449 G D Non-neutral
1J8U A 380 P00439 380 T M Non-neutral
1OTH A 175 P00480 175 D V Non-neutral
2AEX A 328 P36551 328 R C Non-neutral
3DLX A 456 P55809 456 C F Non-neutral
1LM8 V 178 P40337 178 L P Non-neutral
2AEB A 11 P05089 11 I T Non-neutral
2AAX A 972 P08235 972 E G Non-neutral
1Z7G A 175 P00492 176 P L Non-neutral
1HDR A 13 P09417 14 L P Non-neutral
3HG3 A 100 P06280 100 R T Non-neutral
1J8U A 222 P00439 222 D V Non-neutral
2JJK A 176 P09467 177 A D Non-neutral
1SIQ A 213 Q92947 257 R W Non-neutral
2R3V A 167 Q03426 167 P L Non-neutral
830C A 232 P45452 232 H N Non-neutral
3HN3 A 354 P08236 354 A V Non-neutral
1JR2 A 62 P10746 62 T A Non-neutral
1AUK A 95 P15289 95 S N Non-neutral
2DJF A 115 P53634 139 G R Non-neutral
2Q4R A 131 O15305 131 P A Non-neutral
2Z7F E 18 P08246 32 G V Non-neutral
1J8U A 160 P00439 160 Q P Non-neutral
1UMK A 127 P00387 128 S P Non-neutral
1M4U A 35 Q13253 35 P R Non-neutral
1IFR A 456 P02545 456 N D Non-neutral
3HN3 A 611 P08236 611 R W Non-neutral
3ECR A 253 P08397 250 E K Non-neutral
1EYB A 291 Q93099 291 D E Non-neutral
2DJF C 381 P53634 405 H R Non-neutral
2JJK A 283 P09467 284 P R Non-neutral
2Q4R A 132 O15305 132 I N Non-neutral
1NL0 G 45 P00740 91 Y C Non-neutral
1IFR A 469 P02545 469 I T Non-neutral
2WSL A 474 P06276 502 F L Non-neutral
1BTK A 155 Q06187 155 C R Non-neutral
1X8Y A 380 P02545 380 L S Non-neutral
1F0Y A 246 Q16836 258 P L Non-neutral
1BTK A 64 Q06187 64 V F Non-neutral
3JUI A 628 Q13144 628 W R Non-neutral
1AUK A 335 P15289 335 D V Non-neutral
2NT0 A 391 P04062 430 P L Non-neutral
2HGS A 219 P48637 219 D A Non-neutral
1R3S A 167 P06132 167 E K Non-neutral
1SIQ A 249 Q92947 293 A T Non-neutral
2NT0 A 176 P04062 215 A D Non-neutral
3KCG I 407 P01008 439 P T Non-neutral
3GWS X 320 P10828 320 R H Non-neutral
2FY2 A 323 P28329 441 E K Non-neutral
2Q4R A 139 O15305 139 E K Non-neutral
3ECR A 338 P08397 335 G S Non-neutral
2W8N A 487 P51649 487 V E Non-neutral
1OTH A 208 P00480 208 A T Non-neutral
1D3G A 153 Q02127 152 G R Non-neutral
2VDR A 191 P08514 222 F L Non-neutral
1IVY A 208 P10619 236 L P Non-neutral
1AUK A 155 P15289 155 P R Non-neutral
3F9M A 210 P35557 210 M K Non-neutral
1JR2 A 228 P10746 228 T M Non-neutral
2CW6 A 75 P35914 75 S R Non-neutral
3GWS X 335 P10828 335 A P Non-neutral
2OAY A 434 P05155 458 A V Non-neutral
1Z7G A 193 P00492 194 D N Non-neutral
3E6P L 271 P00734 314 R C Non-neutral
1JR2 A 19 P10746 19 Y C Non-neutral
2NT0 A 255 P04062 294 H Q Non-neutral
2NT0 A 392 P04062 431 N I Non-neutral
1EYB A 161 Q93099 161 G R Non-neutral
1J8U A 377 P00439 377 Y C Non-neutral
1FSU A 321 P15848 321 L P Non-neutral
2HCR A 115 P60891 115 M T Non-neutral
2OZL A 181 P08559 210 M V Non-neutral
2OBD A 151 P11597 168 L P Non-neutral
3IAR A 304 P00813 304 L R Non-neutral
1AUK A 370 P15289 370 R W Non-neutral
1F86 A 69 P02766 89 Y H Non-neutral
1J8U A 143 P00439 143 D G Non-neutral
2VXP A 509 Q15582 509 L R Non-neutral
3HCN A 406 P22830 406 C S Non-neutral
2B5I C 150 P31785 172 L P Non-neutral
2NT0 A 131 P04062 170 R L Non-neutral
1AUK A 302 P15289 302 K N Non-neutral
3IAR A 179 P00813 179 A D Non-neutral
1MFM A 4 P00441 5 A S Non-neutral
2VDR B 217 P05106 243 D V Non-neutral
2OBD A 469 P11597 486 V M Neutral
2AFW A 360 Q16769 360 H P Neutral
1V18 B 1496 P25054 1496 T S Neutral
1YDE A 130 Q9BPX1 130 R W Neutral
1ZED A 67 P05187 89 I L Neutral
1W6K A 614 P48449 614 R W Neutral
3DDS A 424 P06737 425 R P Neutral
3GLR A 369 Q9NTG7 369 G S Neutral
3KJD A 285 Q9UGN5 285 I V Neutral
2J4O A 224 Q15750 224 D E Neutral
1W6K A 688 P48449 688 P L Neutral
1Q7L B 386 Q03154 386 R C Neutral
3BJU A 179 Q15046 179 G A Neutral
1IAM A 7 P05362 34 S C Neutral
1N5U A 191 P02768 215 A V Neutral
3HH2 C 123 P19883 152 E Q Neutral
3KJD A 296 Q9UGN5 296 R Q Neutral
3L50 A 122 O60234 122 E K Neutral
2QTW B 619 Q8NBP7 619 Q P Neutral
3FE4 A 37 P23280 37 Q L Neutral
1EWF A 249 P17213 280 A V Neutral
1EWN A 141 P29372 141 R Q Neutral
1Y8Q B 307 Q9UBT2 307 L R Neutral
2P1T A 398 P19793 398 A V Neutral
1AX8 A 73 P41159 94 V M Neutral
1V84 A 131 Q9P2W7 131 A T Neutral
3EWY A 446 P11172 446 I V Neutral
1QUU A 217 P35609 604 M V Neutral
1OK3 A 20 P08174 52 R L Neutral
1TN3 A 85 P05452 106 S G Neutral
2Q3Z A 76 P21980 76 R H Neutral
3MK4 A 82 P56589 82 Q R Neutral
3KQ0 A 156 P02763 174 V M Neutral
1TQN A 189 P08684 189 F S Neutral
2OPG A 1663 O75970 1663 G R Neutral
2OBD A 373 P11597 390 A P Neutral
3BZH A 25 P51965 25 E D Neutral
2RD7 A 455 P07357 485 R L Neutral
1M3Q A 288 O15527 288 A V Neutral
2IUG A 5 P27986 326 M I Neutral
2HFT A 131 P13726 163 R W Neutral
1EEM A 236 P78417 236 A V Neutral
1ZXQ A 175 P13598 199 R H Neutral
3K5K A 1165 Q96KQ7 1165 Y F Neutral
1ZSY A 242 Q9BV79 258 R L Neutral
3LLK A 294 O00391 294 A S Neutral
1SAW A 110 Q6P587 110 D N Neutral
1T94 A 423 Q9UBT6 423 S R Neutral
3I1H A 39 Q16548 39 N K Neutral
2JC9 A 136 P49902 136 Q R Neutral
2JC9 A 3 P49902 3 T A Neutral
3GEY A 606 Q460N3 606 G R Neutral
2D07 A 199 Q13569 199 G S Neutral
2JDF A 89 P07316 90 R T Neutral
2IJA A 187 P18440 187 R Q Neutral
3A1J A 71 Q99638 71 L Q Neutral
1HUW A 79 P01241 105 S C Neutral
1R3S A 113 P06132 113 R T Neutral
2HFT A 4 P13726 36 T A Neutral
2E9L A 213 Q9H227 213 R P Neutral
1IHK A 94 P31371 94 I V Neutral
1M3Q A 322 O15527 322 D N Neutral
1QMV A 153 P32119 153 D E Neutral
1TX4 A 172 Q07960 369 R C Neutral
3C5E A 337 Q08AH3 337 V G Neutral
3C5E A 561 Q08AH3 561 A T Neutral
2W73 A 72 P62158 73 M T Neutral
2WNO A 144 P98066 144 Q R Neutral
1TQN A 252 P08684 252 S A Neutral
1SCF A 29 P21583 54 T A Neutral
3F1S A 250 Q9UK55 271 G S Neutral
2P6V A 650 O00268 651 P L Neutral
1PWB A 289 P35247 309 E K Neutral
2V40 A 179 P30520 179 L F Neutral
2JII A 268 Q8IV63 268 S L Neutral
1FS1 B 14 P63208 14 F L Neutral
3FFM A 112 O95257 112 G S Neutral
3L42 A 1193 P55201 1193 H Q Neutral
3CTB A 370 O75469 370 A T Neutral
2PID A 191 Q9Y2Z4 191 G V Neutral
2V1X A 495 P46063 495 D H Neutral
1JHJ A 46 Q9UM13 46 R Q Neutral
1PKX A 116 P31939 116 T S Neutral
2HI4 A 298 P05177 298 S R Neutral
1K8U A 27 P06703 27 H R Neutral
3L6X A 464 O60716 464 R C Neutral
3GKJ A 215 O15118 215 H R Neutral
2E56 A 157 Q9Y6Y9 157 P S Neutral
3B6H A 171 Q16647 171 F L Neutral
2WDP A 109 P55212 109 A T Neutral
3FE1 A 150 P17066 150 A T Neutral
3LFM A 405 Q9C0B1 405 A V Neutral
2JIF A 376 P45954 376 E G Neutral
1QNT A 53 P16455 53 L F Neutral
1P9A G 56 P07359 72 R H Neutral
1TDH A 252 Q96FI4 252 D N Neutral
1TQN A 96 P08684 96 K E Neutral
3GQC A 660 Q9UBZ9 660 L W Neutral
1FV1 B 30 Q30154 59 D H Neutral
2Q4V A 126 Q96F10 126 R C Neutral
1SO7 A 145 Q9Y3R4 145 A T Neutral
2J1G A 92 Q15485 117 G S Neutral
1EWF A 109 P17213 140 E Q Neutral
2COI A 321 P54687 321 E K Neutral
2Z7X B 80 Q15399 80 R T Neutral
1T15 A 1652 P38398 1652 M I Neutral
1KHB A 276 P35558 276 E K Neutral
3NXQ A 563 P12821 592 D G Neutral
2NUT C 82 O75396 82 K T Neutral
3LQC A 7 P18887 7 R L Neutral
2IDX A 239 Q96EY8 239 M K Neutral
3GEY A 499 Q460N3 499 A T Neutral
1TDH A 82 Q96FI4 82 S C Neutral
2R3V A 52 Q03426 52 S N Neutral
3LQC A 72 P18887 72 V A Neutral
1FW1 A 32 O43708 32 K E Neutral
3DK9 A 188 P00390 232 G R Neutral
3II6 X 658 P49917 658 I V Neutral
2REX B 44 Q92730 44 P R Neutral
2NS2 A 196 Q9Y657 221 A P Neutral
3K1W A 94 P00797 160 Q K Neutral
1R3S A 106 P06132 106 P L Neutral
3FE1 A 170 P17066 170 N K Neutral
1GGL A 18 P82980 19 D N Neutral
2W0J A 347 O96017 347 D N Neutral
2RA4 A 6 Q99616 29 N S Neutral
1ND6 A 92 P15309 124 F V Neutral
1ZN8 A 121 P07741 121 Q R Neutral
1KXP D 432 P02774 432 D E Neutral
1HMT A 52 P05413 53 K R Neutral
1I0Z A 174 P07195 175 M V Neutral
2BH9 A 68 P11413 68 V M Neutral
2NUT C 108 O75396 108 R Q Neutral
2VX2 A 162 Q96DC8 162 D N Neutral
1ZSQ A 545 Q13614 545 N S Neutral
2E9L A 172 Q9H227 172 M I Neutral
2PFI A 683 P51800 683 P L Neutral
2Q32 A 146 P30519 146 P L Neutral
3LQC A 107 P18887 107 R H Neutral
2PI0 A 96 Q14653 96 R Q Neutral
1M3Q A 229 O15527 229 R Q Neutral
3D59 A 92 Q13093 92 R H Neutral
1QNT A 160 P16455 160 G R Neutral
1EEM A 208 P78417 208 E K Neutral
3H8R A 203 Q6NS38 203 R H Neutral
3KAS A 420 P02786 420 G S Neutral
2BOA A 13 Q9UI42 27 L F Neutral
3JYH A 89 Q9UHL4 89 A G Neutral
2VDX A 224 P08185 246 S A Neutral
1D4A A 186 P15559 187 P S Neutral
3KJD A 235 Q9UGN5 235 D G Neutral
3I4U A 1069 Q14562 1069 A G Neutral
1EWF A 185 P17213 216 E K Neutral
3F1S B 255 P22891 295 R H Neutral
2XIK A 64 O00506 64 Q H Neutral
2HA8 A 24 Q13395 1461 I V Neutral
3D8C A 41 Q9NWT6 41 P A Neutral
3IR2 A 275 Q9HC16 275 Q E Neutral
1GGL A 114 P82980 115 M L Neutral
2HEH A 449 Q99661 449 I L Neutral
2H7C A 1203 P23141 203 D E Neutral
3FE1 A 336 P17066 336 V F Neutral
2OVR B 2668 Q969H0 668 S G Neutral
2H7C A 1075 P23141 75 S N Neutral
1LCF A 560 P02788 579 E D Neutral
3KV9 A 392 Q6ZMT4 392 D Y Neutral
1AXI B 144 P10912 162 V F Neutral
1TQN A 349 P08684 349 T N Neutral
1JMC A 351 P27694 351 T A Neutral
1TDH A 136 Q96FI4 136 C R Neutral
3NVQ A 115 O75326 115 S T Neutral
1SO7 A 11 Q9Y3R4 11 S R Neutral
1KHB A 138 P35558 138 T I Neutral
3F70 A 337 Q969R5 337 V A Neutral
1KFU L 476 P17655 476 K R Neutral
1TQN A 416 P08684 416 P L Neutral
1BQU A 30 P40189 148 G R Neutral
1YB5 A 176 Q08257 176 I V Neutral
2P1T A 327 P19793 327 A S Neutral
2BWJ A 100 Q9Y6K8 465 R Q Neutral
1T0P B 34 P32942 63 I V Neutral
1HKF A 57 O95944 75 M V Neutral
3L9Q A 287 P49643 287 C Y Neutral
1ND6 A 194 P15309 226 W R Neutral
3EDY A 185 O14773 185 R C Neutral
1LN1 A 10 Q9UKL6 10 E A Neutral
1EWF A 346 P17213 377 V I Neutral
